# Supplementary material for: Impact response of lightweight steel foam concrete composite slabs: Experimental, numerical and analytical studies
Source: PLoS One. 2024 Jan 12;19(1):e0296303. doi: 10.1371/journal.pone.0296303 (PMC10786397; doi:10.1371/journal.pone.0296303)
Supplement: S1 File — (XLSX) [file pone.0296303.s003.xlsx]

## Sheet: Sheet1
Time	Impact force	Time	Center displacement	Time	Impact force	Time	Center displacement	Time	Impact force	Time	Center displacement	Time	Impact force	Time	Center displacement	Time	Impact force	Time	Center displacement	Time	Impact force	Time	Center displacement	Time	Impact force	Time	Center displacement
s	kN	s	mm	s	kN	s	mm	s	kN	s	mm	s	kN	s	mm	s	kN	s	mm	s	kN	s	mm	s	kN	s	mm
L-H20-#1	L-H20-#1	L-H20-#1	L-H20-#1	L-H30-#1	L-H30-#1	L-H30-#1	L-H30-#1	L-H40-#3	L-H40-#3	L-H40-#3	L-H40-#3	L-H40-#1	L-H40-#1	L-H40-#1	L-H40-#1	L-H40-#2	L-H40-#2	L-H40-#2	L-H40-#2	L-H40-#5	L-H40-#5	L-H40-#5	L-H40-#5	L-H40-#4	L-H40-#4	L-H40-#4	L-H40-#4
0	0	0	0	0	0	0	0	0	0	0	0	0	0	0	0	0	0	0	0	0	0	0	0	0	0	0.000171	0
0.00163432	1.38076	0.000282581	0.413729	0.00181782	1.53792	0.000335813	0.471642	0.000371743	0.5946	0.000324061	0.445238	0.000513405	1.00442	0.000287695	0.43559	0.00177676	2.05781	0.00023091	0.38633	0.00196081	0.567759	0.0001958	0.26208	0.00151573	0.898298	0.000336686	0.460288
0.00291964	2.76151	0.000398162	0.827458	0.00337263	3.07584	0.000504627	0.943284	0.000735486	1.1892	0.000481122	0.890476	0.00102481	2.00885	0.00043339	0.87118	0.00380013	4.11562	0.00037182	0.77266	0.00370563	1.13552	0.000304355	0.524161	0.00265445	1.7966	0.000502371	0.920575
0.00420496	4.14227	0.000513743	1.24119	0.00492745	4.61376	0.00067344	1.41493	0.00109923	1.7838	0.000638183	1.33571	0.00153622	3.01327	0.000579086	1.30677	0.00481766	6.17342	0.00051273	1.15899	0.00545044	1.70328	0.000413301	0.786242	0.00357108	2.69489	0.000668057	1.38086
0.00549028	5.52302	0.000629323	1.65492	0.00648227	6.15168	0.000842253	1.88657	0.00146297	2.3784	0.000795244	1.78095	0.00204762	4.0177	0.000724781	1.74236	0.00546318	8.23123	0.00065364	1.54532	0.00691591	2.27104	0.000522381	1.04832	0.00381516	3.59319	0.000833742	1.84115
0.00668635	6.6108	0.000744904	2.06864	0.00803708	7.6896	0.00101107	2.35821	0.00182671	2.973	0.000952305	2.22619	0.00255903	5.02212	0.000870476	2.17795	0.00597754	10.289	0.00079455	1.93165	0.00708752	2.8388	0.000631462	1.3104	0.00403933	4.49149	0.000999428	2.30144
0.00929517	7.99155	0.000860485	2.48237	0.00832422	8.75498	0.00117988	2.82985	0.00219046	3.5676	0.00110937	2.67143	0.00307043	6.02655	0.00101617	2.61354	0.00641819	12.3468	0.000935461	2.31798	0.0072403	3.40656	0.000740543	1.57249	0.00426327	5.38979	0.00116511	2.76173
0.00935025	9.37231	0.000976066	2.8961	0.00839626	10.2929	0.00134869	3.30149	0.0025542	4.1622	0.00126643	3.11667	0.00358184	7.03097	0.00116187	3.04913	0.00676646	14.4047	0.00107637	2.70431	0.00739985	3.97432	0.000849696	1.83457	0.00446855	6.28809	0.0013308	3.22201
0.00936571	10.7531	0.00109165	3.30983	0.00845752	11.8308	0.00151751	3.77314	0.00291794	4.7568	0.00142349	3.5619	0.00409324	8.03539	0.00130756	3.48472	0.00698602	16.4625	0.00121728	3.09064	0.00755534	4.54208	0.000959283	2.09665	0.0046694	7.18638	0.00149648	3.6823
0.00938044	12.1338	0.00120723	3.72356	0.00851265	13.3687	0.00168632	4.24478	0.00328169	5.3514	0.00158055	4.00714	0.00460465	9.03982	0.00145326	3.92031	0.00718796	18.5203	0.00135819	3.47697	0.00768051	5.10984	0.00106904	2.35873	0.0048615	8.08468	0.00166217	4.14259
0.00939467	13.5146	0.00132281	4.13729	0.00856308	14.9067	0.00185513	4.71642	0.00364543	5.946	0.00173761	4.45238	0.00511605	10.0442	0.00159895	4.3559	0.00741496	20.5781	0.0014991	3.8633	0.00781231	5.6776	0.00117898	2.62081	0.0050473	8.98298	0.00182786	4.60288
0.00940784	14.8953	0.00143839	4.55102	0.0086086	16.4446	0.00202395	5.18806	0.00400917	6.5406	0.00189467	4.89762	0.00562746	11.0487	0.00174465	4.79149	0.00761857	22.6359	0.00164001	4.24963	0.0079254	6.24536	0.0012891	2.88289	0.00522939	9.88128	0.00199354	5.06316
0.00942044	16.2761	0.00155397	4.96475	0.00864905	17.9825	0.00219276	5.6597	0.00437292	7.1352	0.00205173	5.34285	0.00613886	12.0531	0.00189034	5.22708	0.0078174	24.6937	0.00178092	4.63596	0.00803635	6.81313	0.00139939	3.14497	0.00540628	10.7796	0.00215923	5.52345
0.00943291	17.6568	0.00166955	5.37848	0.00869009	19.5204	0.00236157	6.13135	0.00473666	7.7298	0.00220879	5.78809	0.00665027	13.0575	0.00203604	5.66267	0.00804106	26.7515	0.00192183	5.02229	0.00814558	7.38089	0.00150986	3.40705	0.00557842	11.6779	0.00232491	5.98374
0.0094451	19.0376	0.00178513	5.79221	0.00873068	21.0583	0.00253039	6.60299	0.0051004	8.3244	0.00236585	6.23333	0.00716167	14.0619	0.00218173	6.09826	0.00825633	28.8093	0.00206274	5.40862	0.00825149	7.94865	0.00162051	3.66913	0.00574219	12.5762	0.0024906	6.44403
0.00945705	20.4184	0.00190071	6.20593	0.00877006	22.5963	0.0026992	7.07463	0.00546414	8.919	0.00252292	6.67857	0.00767308	15.0664	0.00232743	6.53385	0.00847244	30.8671	0.00220365	5.79495	0.00836038	8.51641	0.00173133	3.93121	0.00590591	13.4745	0.00265628	6.90431
0.00946886	21.7991	0.00201629	6.61966	0.00880877	24.1342	0.00286801	7.54627	0.00582789	9.51361	0.00267998	7.12381	0.00818448	16.0708	0.00247312	6.96944	0.00869523	32.9249	0.00234456	6.18128	0.00847652	9.08417	0.00184234	4.1933	0.00605789	14.3728	0.00282197	7.3646
0.00948057	23.1799	0.00213187	7.03339	0.00884679	25.6721	0.00303683	8.01791	0.00619163	10.1082	0.00283704	7.56904	0.00869589	17.0752	0.00261882	7.40503	0.00891305	34.9827	0.00248547	6.56761	0.00857814	9.65193	0.00195354	4.45538	0.00620637	15.2711	0.00298765	7.82489
0.00949211	24.5606	0.00224746	7.44712	0.00888449	27.21	0.00320564	8.48956	0.00655537	10.7028	0.0029941	8.01428	0.00893488	18.0796	0.00276451	7.84062	0.00912798	37.0406	0.00262638	6.95394	0.00866526	10.2197	0.00206491	4.71746	0.00635159	16.1694	0.00315334	8.28518
0.00950356	25.9414	0.00236304	7.86085	0.00892198	28.7479	0.00335286	8.9612	0.00703856	11.0856	0.00315116	8.45952	0.00900284	19.0841	0.00291021	8.27621	0.00938308	39.0984	0.00276729	7.34027	0.00871594	10.7875	0.00217647	4.97954	0.00649775	17.0677	0.00331903	8.74546
0.0095149	27.3221	0.00247862	8.27458	0.00896082	30.2859	0.00347152	9.43284	0.00743709	10.7454	0.00330822	8.90476	0.00907891	20.0885	0.0030559	8.7118	0.00962747	41.1562	0.0029082	7.7266	0.00877775	11.3552	0.00228821	5.24162	0.00664104	17.966	0.00348471	9.20575
0.00952615	28.7029	0.0025942	8.68831	0.00899772	31.8238	0.00359039	9.90448	0.00752509	10.1508	0.00346528	9.35	0.00915825	21.0929	0.0032016	9.14739	0.00963355	39.666	0.00304911	8.11293	0.00884254	11.923	0.00240014	5.5037	0.00677963	18.8643	0.0036504	9.66604
0.00953732	30.0836	0.00270978	9.10204	0.00903325	33.3617	0.00370947	10.3761	0.00758405	9.55619	0.00362234	9.79523	0.00924301	22.0973	0.00334729	9.58298	0.00963553	41.2755	0.00319002	8.49926	0.00891067	12.4907	0.00251225	5.76578	0.00691366	19.7626	0.00381608	10.1263
0.00954839	31.4644	0.00282536	9.51577	0.00906763	34.8996	0.00382877	10.8478	0.00855334	9.23538	0.0037794	10.2405	0.00932632	23.1018	0.00349299	10.0186	0.0096375	43.3333	0.00333093	8.88559	0.00897737	13.0585	0.00262455	6.02786	0.00704529	20.6609	0.00398177	10.5866
0.00955939	32.8452	0.00294094	9.92949	0.0091007	36.4375	0.00394829	11.3194	0.00859242	9.82998	0.00393646	10.6857	0.00940494	24.1062	0.00363869	10.4542	0.00964127	43.8029	0.00347184	9.27192	0.00903673	13.6263	0.00273704	6.28994	0.00717462	21.5592	0.00414745	11.0469
0.00957029	34.2259	0.00305652	10.3432	0.00913248	37.9755	0.00406802	11.7911	0.00862817	10.4246	0.00409353	11.1309	0.00948085	25.1106	0.00378438	10.8897	0.00964335	45.8607	0.00361275	9.65825	0.00909512	14.194	0.00284972	6.55203	0.00730178	22.4575	0.00431314	11.5072
0.00958118	35.6067	0.0031721	10.757	0.00916488	39.5134	0.00418796	12.2627	0.00866114	11.0192	0.00425059	11.5762	0.00955063	26.115	0.00393008	11.3253	0.00964837	47.9185	0.00375366	10.0446	0.00914935	14.7618	0.00296259	6.81411	0.00738106	23.3558	0.00447883	11.9675
0.00959199	36.9874	0.00328768	11.1707	0.00919721	41.0513	0.00430813	12.7343	0.00869291	11.6138	0.00440765	12.0214	0.00961322	27.1195	0.00407577	11.7609	0.00965238	49.9763	0.00389457	10.4309	0.00919919	15.3295	0.00307565	7.07619	0.0074632	24.2541	0.00464451	12.4278
0.00960278	38.3682	0.00340326	11.5844	0.0092293	42.5892	0.00442852	13.206	0.00872247	12.2084	0.00456471	12.4667	0.00967036	28.1239	0.00422147	12.1965	0.00965385	52.0341	0.00403548	10.8172	0.00924794	15.8973	0.0031889	7.33827	0.00754003	25.1524	0.0048102	12.8881
0.00961358	39.7489	0.00351885	11.9981	0.00926138	44.1271	0.00454913	13.6776	0.00875137	12.803	0.00472177	12.9119	0.00972506	29.1283	0.00436716	12.6321	0.00965637	50.3834	0.00417639	11.2036	0.00930051	16.4651	0.00330234	7.60035	0.00761644	26.0506	0.00497588	13.3483
0.00962444	41.1297	0.00363443	12.4119	0.00929369	45.6651	0.00466996	14.1493	0.00877999	13.3976	0.00487883	13.3571	0.00977964	30.1327	0.00451286	13.0677	0.00965751	48.3256	0.0043173	11.5899	0.00935355	17.0328	0.00341598	7.86243	0.00769163	26.9489	0.00514157	13.8086
0.0096352	42.5104	0.00375001	12.8256	0.00932609	47.203	0.00479102	14.6209	0.00880614	13.9922	0.00503589	13.8024	0.00983507	31.1372	0.00465855	13.5033	0.00965946	46.2678	0.00445821	11.9762	0.00940746	17.6006	0.00352981	8.12451	0.00776902	27.8472	0.00530725	14.2689
0.00964603	43.8912	0.00386559	13.2393	0.00935877	48.7409	0.0049123	15.0925	0.00883074	14.5868	0.00519295	14.2476	0.00989511	32.1416	0.00480425	13.9389	0.00966226	47.4567	0.00459912	12.3626	0.00946202	18.1684	0.00364384	8.38659	0.00785224	28.7455	0.00547294	14.7292
0.00965678	45.272	0.00398117	13.6531	0.0093913	50.2788	0.00503381	15.5642	0.00885422	15.1814	0.00535001	14.6929	0.00995941	33.146	0.00494994	14.3745	0.00966355	49.5145	0.00474003	12.7489	0.00951794	18.7361	0.00375807	8.64867	0.00793666	29.6438	0.00563862	15.1895
0.00966724	46.6527	0.00409675	14.0668	0.0094233	51.8168	0.00515555	16.0358	0.00887754	15.776	0.00550708	15.1381	0.0100277	34.1504	0.00509564	14.8101	0.00966732	51.5723	0.00488094	13.1352	0.00957333	19.3039	0.00387249	8.91075	0.00801583	30.5421	0.00580431	15.6498
0.00967831	48.0335	0.00421233	14.4805	0.00945556	53.3547	0.00527751	16.5075	0.00890077	16.3706	0.00566414	15.5833	0.0101006	35.1549	0.00524133	15.2456	0.00966875	53.6302	0.00502185	13.5215	0.00962637	19.8716	0.00398793	9.17284	0.00808948	31.4404	0.00597	16.1101
0.00968967	49.4142	0.00432791	14.8942	0.00948789	54.8926	0.00539971	16.9791	0.00892374	16.9652	0.0058212	16.0286	0.0101825	36.1593	0.00538703	15.6812	0.0096696	55.688	0.00516276	13.9079	0.00967649	20.4394	0.00410362	9.43492	0.00816395	32.3387	0.00613568	16.5704
0.00970126	50.795	0.00444349	15.308	0.00951943	56.4305	0.00552932	17.4508	0.0089461	17.5598	0.00597826	16.4738	0.0102635	37.1637	0.00553272	16.1168	0.00967138	55.5418	0.00530367	14.2942	0.0097266	21.0072	0.0042193	9.697	0.00824129	33.237	0.00630137	17.0306
0.00971296	52.1757	0.00455907	15.7217	0.00955055	57.9684	0.00566112	17.9224	0.00896923	18.1544	0.00613532	16.919	0.0103421	38.1681	0.00567842	16.5524	0.00967356	56.6014	0.00544458	14.6805	0.00978268	21.5749	0.00433499	9.95908	0.00831567	34.1353	0.00646705	17.4909
0.00972485	53.5565	0.00467465	16.1354	0.00958144	59.5064	0.00579292	18.394	0.0089927	18.749	0.00629238	17.3643	0.0104146	39.1726	0.00582411	16.988	0.00967534	58.6592	0.00558549	15.0669	0.00983646	22.1427	0.00445068	10.2212	0.00838934	35.0336	0.00663274	17.9512
0.00973729	54.9373	0.00479023	16.5492	0.00961297	61.0443	0.00592472	18.8657	0.00901617	19.3436	0.00644944	17.8095	0.0104824	40.177	0.00596981	17.4236	0.00967705	58.1807	0.0057264	15.4532	0.00988523	22.7104	0.00456637	10.4832	0.00847324	35.9319	0.00679842	18.4115
0.00974992	56.318	0.00490582	16.9629	0.00964399	62.5822	0.00605652	19.3373	0.00903803	19.9382	0.0066065	18.2548	0.0105493	41.1814	0.0061155	17.8592	0.00967835	57.9588	0.00586731	15.8395	0.00993449	23.2782	0.00468206	10.7453	0.00856677	36.8302	0.00696411	18.8718
0.00976284	57.6988	0.0050214	17.3766	0.00967602	64.1201	0.00618832	19.809	0.00905938	20.5328	0.00676356	18.7	0.0106166	42.1858	0.0062612	18.2948	0.00967914	60.0166	0.00600822	16.2259	0.0099796	23.846	0.00479775	11.0074	0.00866741	37.7285	0.00712979	19.3321
0.00977611	59.0795	0.00513698	17.7903	0.0097094	65.658	0.00632011	20.2806	0.00908042	21.1274	0.00692062	19.1452	0.0106868	43.1902	0.00640689	18.7304	0.00967994	62.0744	0.00614913	16.6122	0.0100296	24.4137	0.00491344	11.2695	0.00876313	38.6268	0.00729548	19.7924
0.00978967	60.4603	0.00525256	18.2041	0.00974505	67.196	0.00645191	20.7522	0.00910053	21.722	0.00707769	19.5905	0.0107662	44.1947	0.00655259	19.166	0.00968157	64.1322	0.00629004	16.9985	0.010075	24.9815	0.00502913	11.5316	0.00885014	39.5251	0.00746117	20.2527
0.00980372	61.841	0.00536814	18.6178	0.00978159	68.7339	0.00658371	21.2239	0.0091208	22.3166	0.00723475	20.0357	0.0108569	45.1991	0.00669829	19.6015	0.00968828	66.1901	0.00643095	17.3848	0.0101189	25.5492	0.00514482	11.7936	0.00893287	40.4234	0.00762685	20.7129
0.00981865	63.2218	0.00548372	19.0315	0.00982308	70.2718	0.00671551	21.6955	0.00914036	22.9112	0.00739181	20.4809	0.0109566	46.2035	0.00684398	20.0371	0.00969	68.2479	0.00657186	17.7712	0.0101621	26.117	0.00526142	12.0557	0.00901345	41.3217	0.00779254	21.1732
0.00983407	64.6025	0.0055993	19.4453	0.00987252	71.8097	0.00684731	22.1672	0.00915927	23.5058	0.00754887	20.9262	0.0110696	47.2079	0.00698968	20.4727	0.00969208	68.5991	0.00671277	18.1575	0.0102055	26.6848	0.0053836	12.3178	0.00909419	42.22	0.00795822	21.6335
0.00985018	65.9833	0.00571488	19.859	0.00993209	73.3476	0.00697911	22.6388	0.009178	24.1004	0.00770593	21.3714	0.0111895	48.2124	0.00713537	20.9083	0.00969227	66.5413	0.00685368	18.5438	0.0102508	27.2525	0.00550969	12.5799	0.00917587	43.1183	0.00812391	22.0938
0.00986728	67.3641	0.00583046	20.2727	0.0100126	74.8856	0.00711091	23.1105	0.00919644	24.695	0.00786299	21.8167	0.0113115	49.2168	0.00728107	21.3439	0.00969247	64.4835	0.00699459	18.9302	0.0102982	27.8203	0.00563579	12.842	0.00926788	44.0166	0.00828959	22.5541
0.00988525	68.7448	0.00594604	20.6864	0.0100965	76.4235	0.00724271	23.5821	0.00921492	25.2896	0.00802005	22.2619	0.0114271	50.2212	0.00742676	21.7795	0.00969266	62.4257	0.0071355	19.3165	0.0103457	28.3881	0.00576188	13.1041	0.00937246	44.9149	0.00845528	23.0144
0.00990454	70.1256	0.00606162	21.1002	0.0101658	77.9614	0.00737451	24.0537	0.00923315	25.8842	0.00817711	22.7071	0.0115417	51.2256	0.00757246	22.2151	0.00969286	60.3679	0.00727641	19.7028	0.0103931	28.9558	0.00588797	13.3661	0.00948224	45.8132	0.00862096	23.4747
0.00992526	71.5063	0.0061772	21.5139	0.0102269	79.4993	0.00750631	24.5254	0.00925126	26.4788	0.00833417	23.1524	0.011699	52.2301	0.00771815	22.6507	0.00969305	58.3101	0.00741732	20.0892	0.0104401	29.5236	0.00601407	13.6282	0.00958539	46.7115	0.00878665	23.935
0.00994751	72.8871	0.00629279	21.9276	0.0102856	81.0372	0.00763811	24.997	0.00926934	27.0734	0.00849123	23.5976	0.0118194	53.2345	0.00786385	23.0863	0.00969324	56.2523	0.00755823	20.4755	0.0104876	30.0913	0.00614016	13.8903	0.00968128	47.6098	0.00892723	24.3952
0.00997197	74.2678	0.00640837	22.3414	0.0103575	82.5752	0.0077699	25.4687	0.00928705	27.668	0.0086483	24.0428	0.0119398	54.2389	0.00800954	23.5219	0.00969344	54.1945	0.00769914	20.8618	0.0105359	30.6591	0.00626626	14.1524	0.00977511	48.5081	0.00904798	24.8555
0.00999739	75.6486	0.00652395	22.7551	0.0105495	83.2871	0.0079017	25.9403	0.009305	28.2626	0.00880536	24.4881	0.0120602	55.2433	0.00815524	23.9574	0.00969363	52.1367	0.00784005	21.2481	0.0105834	31.2269	0.00639235	14.4145	0.00985083	49.4064	0.0091689	25.3158
0.010025	77.0293	0.00663953	23.1688	0.0105725	84.2618	0.0080335	26.412	0.00932268	28.8572	0.00896242	24.9333	0.0121805	56.2478	0.00830093	24.393	0.00969383	50.0789	0.00798096	21.6345	0.0106302	31.7946	0.00651844	14.6765	0.00989279	50.3047	0.00928998	25.7761
0.010054	78.4101	0.00675511	23.5825	0.0105731	85.7997	0.0081653	26.8836	0.00934026	29.4518	0.00911948	25.3786	0.0123009	57.2522	0.00844663	24.8286	0.00969402	48.4617	0.00812188	22.0208	0.010679	32.3624	0.00664454	14.9386	0.00993474	51.203	0.00941124	26.2364
0.0100839	79.7909	0.00687069	23.9963	0.0105737	87.3376	0.0082971	27.3552	0.00935792	30.0464	0.00927654	25.8238	0.0124213	58.2566	0.00859232	25.2642	0.0096942	50.5195	0.00826279	22.4071	0.0107372	32.9301	0.00677063	15.2007	0.0099767	52.1013	0.00953264	26.6967
0.0101081	81.1716	0.00698627	24.41	0.0105744	88.8756	0.0084289	27.8269	0.00937567	30.641	0.0094336	26.269	0.0125417	59.261	0.00873802	25.6998	0.00969438	52.5773	0.0084037	22.7935	0.0107987	33.4979	0.00689673	15.4628	0.0100187	52.9996	0.00965422	27.157
0.0101431	82.5524	0.00710185	24.8237	0.010575	90.4135	0.0085607	28.2985	0.00939342	31.2356	0.00959066	26.7143	0.012662	60.2655	0.00888371	26.1354	0.00969456	54.6351	0.00854461	23.1798	0.0108648	34.0657	0.00702282	15.7249	0.0100606	53.8979	0.00977636	27.6173
0.0101819	83.9331	0.00721743	25.2375	0.0105793	91.9514	0.0086925	28.7702	0.00941134	31.8302	0.00974772	27.1595	0.0127564	61.2699	0.00902941	26.571	0.00969474	56.6929	0.00868552	23.5661	0.0109329	34.6334	0.00714892	15.9869	0.0101026	54.7962	0.00989868	28.0775
0.0102238	85.3139	0.00733301	25.6512	0.0105824	92.6952	0.0088243	29.2418	0.0094293	32.4248	0.00990478	27.6048	0.0127581	62.2328	0.0091751	27.0066	0.00969492	58.7507	0.00882643	23.9525	0.0109949	35.2012	0.00727501	16.249	0.0101445	55.6945	0.010021	28.5378
0.0102711	86.6946	0.00744859	26.0649	0.0105835	94.2331	0.0089561	29.7134	0.00944739	33.0194	0.0100618	28.05	0.0127611	61.2284	0.0093208	27.4422	0.0096951	60.8085	0.00896734	24.3388	0.0110518	35.769	0.0074011	16.5111	0.0101865	56.5928	0.0101433	28.9981
0.0103333	88.0754	0.00756418	26.4787	0.0105855	94.0121	0.0090879	30.1851	0.00946633	33.614	0.0102189	28.4952	0.0127647	61.0437	0.00946649	27.8777	0.00969528	62.8663	0.00910825	24.7251	0.0111052	36.3367	0.0075272	16.7732	0.0102284	57.4911	0.0102656	29.4584
0.0104798	89.3085	0.00767976	26.8924	0.010588	94.9009	0.0092197	30.6567	0.00948555	34.2086	0.010376	28.9405	0.0127662	60.4716	0.00961219	28.3133	0.00969546	64.9241	0.00924916	25.1114	0.0111566	36.9045	0.00765329	17.0353	0.0102704	58.3894	0.010388	29.9187
0.0105062	90.1009	0.00779534	27.3061	0.0105899	96.4389	0.00935149	31.1284	0.00950524	34.8032	0.010533	29.3857	0.012767	61.476	0.00975788	28.7489	0.00969564	66.982	0.00939007	25.4978	0.0112067	37.4722	0.00777939	17.2973	0.0103124	59.2877	0.0105103	30.379
0.0105064	91.4816	0.00791092	27.7198	0.0105915	97.9768	0.00948329	31.6	0.00952515	35.3978	0.0106901	29.8309	0.0127679	62.4804	0.00990358	29.1845	0.00969582	69.0398	0.00953098	25.8841	0.0112568	38.04	0.00790548	17.5594	0.0103543	60.186	0.0106329	30.8393
0.0105067	92.8624	0.0080265	28.1336	0.0105929	97.4669	0.00961509	32.0717	0.0095458	35.9924	0.0108472	30.2762	0.0127694	61.8164	0.0100493	29.6201	0.00969601	71.0976	0.00967189	26.2704	0.0113105	38.6078	0.00803157	17.8215	0.0103963	61.0843	0.010756	31.2996
0.0105069	94.2432	0.00814208	28.5473	0.0105941	96.2366	0.00974689	32.5433	0.00956672	36.587	0.0110042	30.7214	0.0127725	61.2871	0.010195	30.0557	0.0096965	73.1554	0.0098128	26.6568	0.0113707	39.1755	0.00815767	18.0836	0.0104382	61.9826	0.0108793	31.7598
0.0105072	95.6239	0.00825766	28.961	0.0105954	97.7745	0.00987869	33.0149	0.00958855	37.1816	0.0111613	31.1667	0.0127746	62.2915	0.0103407	30.4913	0.00969699	75.2132	0.00995371	27.0431	0.0114355	39.7433	0.00828376	18.3457	0.0104802	62.8809	0.0110027	32.2201
0.0105074	97.0047	0.00837324	29.3748	0.0105982	99.3124	0.0100105	33.4866	0.00961154	37.7762	0.0113183	31.6119	0.0127767	63.296	0.0104864	30.9269	0.00969748	77.271	0.0100946	27.4294	0.0115053	40.311	0.00840986	18.6078	0.0105221	63.7792	0.0111263	32.6804
0.0105077	98.3854	0.00848882	29.7885	0.0106025	98.5136	0.0101423	33.9582	0.0096346	38.3708	0.0114754	32.0571	0.0127837	64.3004	0.0106321	31.3625	0.00969797	79.3288	0.0102355	27.8158	0.0115774	40.8788	0.00853595	18.8698	0.0105641	64.6775	0.0112501	33.1407
0.0105079	99.7662	0.0086044	30.2022	0.0106042	97.5979	0.0102741	34.4299	0.00965896	38.9654	0.0116325	32.5024	0.0127886	64.485	0.0107778	31.7981	0.00969921	77.5252	0.0103764	28.2021	0.011647	41.4466	0.00866205	19.1319	0.010606	65.5758	0.0113741	33.601
0.0105083	101.147	0.00871998	30.6159	0.0106049	99.1358	0.0104059	34.9015	0.00968256	39.56	0.0117895	32.9476	0.0127907	65.4895	0.0109234	32.2336	0.00970147	77.0401	0.0105173	28.5884	0.0117122	42.0143	0.00878814	19.394	0.010648	66.4741	0.0114982	34.0613
0.0105088	102.528	0.00883556	31.0297	0.0106057	100.674	0.0105377	35.3732	0.00970471	40.1546	0.0119466	33.3928	0.0127932	66.4939	0.0110691	32.6692	0.00970456	79.0979	0.0106583	28.9747	0.0117765	42.5821	0.00891423	19.6561	0.01069	67.3724	0.0116226	34.5216
0.0105093	103.908	0.00895115	31.4434	0.0106065	102.212	0.0106695	35.8448	0.0097264	40.7492	0.0121036	33.8381	0.0127953	65.8211	0.0112148	33.1048	0.00970645	81.1557	0.0107992	29.3611	0.0118394	43.1498	0.00904033	19.9182	0.0107319	68.2707	0.0117471	34.9819
0.0105098	105.289	0.00906673	31.8571	0.0106074	103.75	0.0108013	36.3164	0.00974793	41.3438	0.0122607	34.2833	0.0127968	64.8167	0.0113605	33.5404	0.00970748	83.2135	0.0109401	29.7474	0.0119024	43.7176	0.00916642	20.1802	0.0107739	69.169	0.0118717	35.4421
0.0105107	106.67	0.00918231	32.2709	0.0106086	105.287	0.0109331	36.7881	0.00976951	41.9384	0.0124178	34.7286	0.0127987	65.5109	0.0115062	33.976	0.0097125	84.4516	0.011081	30.1337	0.0119485	44.2854	0.00929252	20.4423	0.0108158	70.0673	0.0119966	35.9024
0.010512	108.051	0.00929789	32.6846	0.0106108	106.825	0.0110649	37.2597	0.0097911	42.533	0.0125748	35.1738	0.0128007	66.5153	0.0116519	34.4116	0.00971481	86.5094	0.0112219	30.5201	0.0119727	44.8531	0.00941861	20.7044	0.0108578	70.9656	0.0121216	36.3627
0.0105139	109.431	0.00941347	33.0983	0.0106131	108.363	0.0111967	37.7314	0.00981219	43.1276	0.0127319	35.619	0.0128041	65.9059	0.0117976	34.8472	0.00971595	88.5672	0.0113628	30.9064	0.0119969	45.4209	0.0095447	20.9665	0.0108997	71.8639	0.0122469	36.823
0.0105175	110.812	0.00952905	33.512	0.0106157	109.901	0.0113285	38.203	0.00983315	43.7222	0.0128889	36.0643	0.0128073	66.4092	0.0119433	35.2828	0.00971931	88.2426	0.0115037	31.2927	0.012021	45.9887	0.0096708	21.2286	0.0109417	72.7622	0.0123723	37.2833
0.0105209	110.75	0.00964463	33.9258	0.0106185	111.439	0.0114603	38.6746	0.00985363	44.3168	0.013046	36.5095	0.0128102	67.1206	0.012089	35.7184	0.00972237	90.3004	0.0116446	31.6791	0.0120452	46.5564	0.00979689	21.4906	0.0109837	73.6605	0.0124978	37.7436
0.0105226	109.37	0.00976021	34.3395	0.0106214	112.977	0.0115921	39.1463	0.00987332	44.9114	0.0132031	36.9547	0.0128122	67.6025	0.0122347	36.154	0.00972426	92.3582	0.0117855	32.0654	0.0120694	47.1242	0.00992299	21.7527	0.0110256	74.5588	0.0126236	38.2039
0.0105244	107.989	0.00987579	34.7532	0.0106228	114.515	0.0117239	39.6179	0.00989344	45.506	0.0133601	37.4	0.0128131	66.5981	0.0123804	36.5895	0.00972877	94.4161	0.0119264	32.4517	0.0120935	47.6919	0.0100491	22.0148	0.0110676	75.4571	0.0127496	38.6642
0.0105258	108.343	0.00999137	35.167	0.0106237	116.053	0.0118557	40.0896	0.00991219	46.1006	0.0135172	37.8452	0.0128139	65.5936	0.0125261	37.0251	0.00973289	95.6797	0.0120674	32.838	0.0121177	48.2597	0.0101752	22.2769	0.0111095	76.3554	0.0128757	39.1244
0.0105271	109.723	0.010107	35.5807	0.0106251	115.409	0.0119875	40.5612	0.00993082	46.6952	0.0136742	38.2905	0.0128154	66.3222	0.0126718	37.4607	0.00973417	97.7375	0.0122083	33.2244	0.0121419	48.8275	0.0103013	22.539	0.0111515	77.2537	0.013002	39.5847
0.0105283	110.225	0.0102225	35.9944	0.010628	113.871	0.0121193	41.0329	0.0099492	47.2898	0.0138313	38.7357	0.0128172	67.3267	0.0128175	37.8963	0.00973546	99.7954	0.0123492	33.6107	0.012166	49.3952	0.0104274	22.801	0.0111934	78.152	0.0131285	40.045
0.0105291	108.844	0.0103381	36.4081	0.0106283	112.333	0.0122511	41.5045	0.00996758	47.8844	0.0139884	39.1809	0.0128195	68.3311	0.0129632	38.3319	0.00973818	101.853	0.0124901	33.997	0.0121902	49.963	0.0105535	23.0631	0.0112354	79.0502	0.0132552	40.5053
0.01053	107.464	0.0104537	36.8219	0.0106285	110.795	0.0123829	41.9761	0.00998593	48.479	0.0141454	39.6262	0.0128228	67.9802	0.0131089	38.7675	0.00973911	103.911	0.012631	34.3834	0.0122144	50.5307	0.0106796	23.3252	0.0112773	79.9485	0.0133821	40.9656
0.0105327	107.254	0.0105693	37.2356	0.0106287	109.257	0.0125147	42.4478	0.0100044	49.0736	0.0143025	40.0714	0.0128241	67.1378	0.0132546	39.2031	0.00974008	105.969	0.0127719	34.7697	0.0122385	51.0985	0.0108056	23.5873	0.0113193	80.8468	0.0135092	41.4259
0.0105342	107.904	0.0106849	37.6493	0.0106289	107.719	0.0126465	42.9194	0.0100229	49.6682	0.0144596	40.5166	0.0128251	68.1422	0.0134003	39.6387	0.0097418	108.027	0.0129128	35.156	0.0122627	51.6663	0.0109317	23.8494	0.0113613	81.7451	0.0136365	41.8862
0.0105351	106.524	0.0108004	38.0631	0.0106292	106.181	0.0127783	43.3911	0.0100421	50.2628	0.0146166	40.9619	0.0128261	69.1466	0.013546	40.0743	0.00974437	110.084	0.0130537	35.5424	0.0122869	52.234	0.0110578	24.1115	0.0114032	82.6434	0.0137639	42.3465
0.010536	105.143	0.010916	38.4768	0.0106294	104.643	0.0129101	43.8627	0.0100614	50.8574	0.0147737	41.4071	0.0128274	70.1511	0.0136917	40.5099	0.00974681	112.142	0.0131946	35.9287	0.0123111	52.8018	0.0111839	24.3735	0.0114452	83.5417	0.0138916	42.8067
0.0105373	106.373	0.0110316	38.8905	0.0106296	103.105	0.0130419	44.3343	0.0100813	51.452	0.0149307	41.8524	0.0128287	70.1565	0.0138374	40.9454	0.00974835	114.2	0.0133355	36.315	0.0123352	53.3696	0.01131	24.6356	0.0114871	84.44	0.0140194	43.267
0.0105397	107.753	0.0111472	39.3042	0.0106298	101.567	0.0131737	44.806	0.0101015	52.0466	0.0150878	42.2976	0.0128303	69.1521	0.013983	41.381	0.00974969	116.258	0.0134765	36.7013	0.0123594	53.9373	0.0114361	24.8977	0.0115291	85.3383	0.0141474	43.7273
0.0105409	106.611	0.0112628	39.718	0.01063	100.949	0.0133055	45.2776	0.0101221	52.6412	0.0152449	42.7428	0.0128323	69.168	0.0141287	41.8166	0.00975088	118.316	0.0136174	37.0877	0.0123836	54.5051	0.0115622	25.1598	0.011571	86.2366	0.0142757	44.1876
0.0105419	105.23	0.0113783	40.1317	0.0106302	102.486	0.0134373	45.7493	0.010143	53.2358	0.0154019	43.1881	0.0128348	70.1725	0.0142744	42.2522	0.00975218	120.155	0.0137583	37.474	0.0124077	55.0728	0.0116883	25.4219	0.011613	87.1349	0.0144041	44.6479
0.0105428	106.285	0.0114939	40.5454	0.0106304	104.024	0.0135691	46.2209	0.0101645	53.8304	0.015559	43.6333	0.0128393	70.1351	0.0144201	42.6878	0.00975564	120.049	0.0138992	37.8603	0.0124319	55.6406	0.0118144	25.6839	0.011655	88.0332	0.0145327	45.1082
0.0105438	107.666	0.0116095	40.9592	0.0106305	105.562	0.0137009	46.6926	0.0101862	54.425	0.015716	44.0786	0.0128418	69.1307	0.0145658	43.1234	0.00975864	122.107	0.0140401	38.2467	0.0124561	56.2084	0.0119405	25.946	0.0116969	88.9315	0.0146615	45.5685
0.0105447	109.047	0.0117251	41.3729	0.0106307	107.1	0.0138327	47.1642	0.0102086	55.0196	0.0158731	44.5238	0.0128425	69.9836	0.0147115	43.559	0.00976116	124.164	0.014181	38.633	0.0124802	56.7761	0.0120666	26.2081	0.0117389	89.8298	0.0147905	46.0288
0.0105487	109.313	0.0118407	41.7866	0.0106308	108.638	0.0139645	47.6358	0.0102313	55.6142	0.0160302	44.969	0.012843	70.988	0.0148572	43.9946	0.00976588	123.118	0.0143219	39.0193	0.0125044	57.3439	0.0121927	26.4702	0.0117808	90.7281	0.0149198	46.489
0.0105503	108.606	0.0119562	42.2004	0.010631	110.176	0.0140963	48.1075	0.0102557	56.2088	0.0161872	45.4143	0.0128435	71.9924	0.0150029	44.4302	0.00976684	125.078	0.0144628	39.4057	0.0125286	57.9116	0.0123188	26.7323	0.0118228	91.6264	0.0150492	46.9493
0.0105514	109.987	0.0120718	42.6141	0.0106311	111.714	0.0142281	48.5791	0.0102815	56.8034	0.0163443	45.8595	0.012844	72.9969	0.0151486	44.8658	0.00976769	127.136	0.0146037	39.792	0.0125527	58.4794	0.0124449	26.9943	0.0118647	92.5247	0.0151788	47.4096
0.0105561	110.781	0.0121874	43.0278	0.0106313	113.252	0.0143599	49.0508	0.0103082	57.398	0.0165013	46.3047	0.0128463	72.1268	0.0152943	45.3013	0.00977288	129.194	0.0147446	40.1783	0.0125769	59.0472	0.012571	27.2564	0.0119067	93.423	0.0153086	47.8699
0.0105587	111.135	0.012303	43.4415	0.0106314	114.79	0.0144917	49.5224	0.0103365	57.9926	0.0166584	46.75	0.0128497	71.8036	0.01544	45.7369	0.00977613	131.251	0.0148856	40.5646	0.0126011	59.6149	0.0126971	27.5185	0.0119222	94.3213	0.0154386	48.3302
0.0105599	112.515	0.0124186	43.8553	0.0106316	116.328	0.0146235	49.9941	0.0103666	58.5872	0.0168155	47.1952	0.0128527	72.0139	0.0155857	46.1725	0.0097776	133.309	0.0150265	40.951	0.0126252	60.1827	0.0128232	27.7806	0.011928	95.2196	0.0155688	48.7905
0.0105615	113.896	0.0125342	44.269	0.0106317	117.866	0.014763	50.4657	0.0103981	59.1818	0.0169725	47.6405	0.0128539	73.0183	0.0157314	46.6081	0.00977907	135.367	0.0151674	41.3373	0.0126494	60.7504	0.0129492	28.0427	0.0119337	96.1179	0.0156993	49.2508
0.0105665	114.865	0.0126497	44.6827	0.0106319	119.404	0.0149062	50.9373	0.0104302	59.7764	0.0171296	48.0857	0.0128567	72.1054	0.0158771	47.0437	0.00978029	137.425	0.0153083	41.7236	0.0126736	61.3182	0.0130753	28.3048	0.0119395	97.0162	0.0158299	49.7111
0.010569	115.069	0.0127653	45.0965	0.0106322	120.941	0.0150498	51.409	0.0104636	60.371	0.0172867	48.5309	0.0128579	71.1009	0.0160228	47.4793	0.00978108	139.483	0.0154492	42.11	0.0126977	61.886	0.0132014	28.5668	0.0119452	97.9145	0.0159607	50.1713
0.0105705	116.45	0.0128809	45.5102	0.0106328	122.479	0.0151938	51.8806	0.0104972	60.9656	0.0174437	48.9762	0.0128584	72.0097	0.0161685	47.9149	0.00978187	141.54	0.0155901	42.4963	0.0127219	62.4537	0.0133275	28.8289	0.011951	98.8128	0.0160918	50.6316
0.0105716	117.831	0.0129965	45.9239	0.0106334	124.017	0.0153382	52.3523	0.0105339	61.5602	0.0176008	49.4214	0.0128589	73.0141	0.0163142	48.3505	0.00978278	143.598	0.015731	42.8826	0.0127461	63.0215	0.0134536	29.091	0.0119568	99.7111	0.016223	51.0919
0.0105762	117.623	0.0131121	46.3376	0.0106339	125.555	0.015483	52.8239	0.0105699	62.1548	0.0177578	49.8666	0.0128593	74.0185	0.0164599	48.7861	0.00978372	145.656	0.0158719	43.269	0.0127702	63.5893	0.0135797	29.3531	0.0119625	100.609	0.0163545	51.5522
0.0105783	119.004	0.0132276	46.7514	0.0106344	124.299	0.0156281	53.2955	0.0106049	62.7494	0.0179149	50.3119	0.0128598	75.0229	0.0166056	49.2217	0.00978579	147.714	0.0160128	43.6553	0.0127944	64.157	0.0137058	29.6152	0.0119683	101.508	0.0164862	52.0125
0.0105829	119.591	0.0133432	47.1651	0.0106349	122.761	0.0157737	53.7672	0.010638	63.344	0.018072	50.7571	0.0128624	74.8911	0.0167513	49.6572	0.00979069	145.987	0.0161538	44.0416	0.0128186	64.7248	0.0138319	29.8772	0.011974	102.406	0.016618	52.4728
0.0105857	120.972	0.0134588	47.5788	0.0106353	121.224	0.0159196	54.2388	0.0106702	63.9386	0.018229	51.2024	0.0128649	74.6238	0.016897	50.0928	0.00979293	145.425	0.0162947	44.4279	0.0128427	65.2925	0.013958	30.1393	0.0119798	103.304	0.0167501	52.9331
0.0105876	122.352	0.0135744	47.9926	0.0106358	119.686	0.0160659	54.7105	0.0107026	64.5332	0.0183861	51.6476	0.0128688	74.4962	0.0170426	50.5284	0.00979521	145.074	0.0164356	44.8143	0.0128669	65.8603	0.0140841	30.4014	0.0119855	104.203	0.0168825	53.3934
0.0105893	123.733	0.01369	48.4063	0.0106389	118.848	0.0162127	55.1821	0.0107347	65.1278	0.0185431	52.0928	0.0128703	75.0187	0.0171883	50.964	0.00979705	143.016	0.0165765	45.2006	0.0128911	66.4281	0.0142102	30.6635	0.0119913	105.101	0.017015	53.8536
0.010592	123.5	0.0138055	48.82	0.0106408	120.386	0.0163598	55.6538	0.0107652	65.7224	0.0187002	52.5381	0.0128708	76.0231	0.017334	51.3996	0.00980013	142.572	0.0167174	45.5869	0.0129152	66.9958	0.0143363	30.9256	0.0119971	105.999	0.0171477	54.3139
0.010595	124.881	0.0139211	49.2337	0.0106419	121.924	0.0165073	56.1254	0.0107968	66.317	0.0188573	52.9833	0.0128713	77.0276	0.0174797	51.8352	0.00980256	140.514	0.0168583	45.9733	0.0129394	67.5636	0.0144624	31.1876	0.0120028	106.897	0.0172807	54.7742
0.0105975	126.262	0.0140367	49.6475	0.010643	123.462	0.0166553	56.597	0.0108265	66.9116	0.0190143	53.4285	0.0128717	78.032	0.0176254	52.2708	0.00980462	139.703	0.0169992	46.3596	0.0129636	68.1313	0.0145939	31.4497	0.0120086	107.796	0.0174139	55.2345
0.0106004	126.054	0.0141523	50.0612	0.0106441	125	0.0168036	57.0687	0.0108573	67.5062	0.0191714	53.8738	0.0128722	78.2864	0.0177711	52.7064	0.00980685	140.395	0.0171401	46.7459	0.0129878	68.6991	0.0147308	31.7118	0.0120143	108.694	0.0175472	55.6948
0.0106033	127.435	0.0142679	50.4749	0.010645	126.538	0.0169524	57.5403	0.0108888	68.1008	0.0193284	54.319	0.0128728	77.2819	0.0179168	53.142	0.00981033	139.003	0.017281	47.1323	0.0130119	69.2669	0.0148681	31.9739	0.0120269	109.592	0.0176809	56.1551
0.0106052	128.816	0.0143834	50.8887	0.010646	128.076	0.0171016	58.012	0.0109215	68.6954	0.0194855	54.7643	0.0128733	76.2775	0.0180625	53.5776	0.00981247	140.301	0.0174219	47.5186	0.0130361	69.8346	0.0150058	32.236	0.012041	109.655	0.0178147	56.6154
0.0106069	130.196	0.014499	51.3024	0.0106481	129.613	0.0172512	58.4836	0.0109547	69.29	0.0196426	55.2095	0.0128739	75.2731	0.0182082	54.0131	0.00981615	138.303	0.0175629	47.9049	0.0130603	70.4024	0.0151438	32.498	0.0120426	109.775	0.0179488	57.0757
0.0106111	130.783	0.0146146	51.7161	0.0106484	131.151	0.0174012	58.9553	0.0109889	69.8846	0.0197996	55.6547	0.0128763	75.8557	0.0183539	54.4487	0.0098209	138.772	0.0177038	48.2912	0.0130844	70.9702	0.0152821	32.7601	0.0120438	110.673	0.018083	57.5359
0.0106145	131.37	0.0147302	52.1298	0.0106488	132.689	0.0175517	59.4269	0.0110245	70.4792	0.0199567	56.1	0.0128772	76.8601	0.0184996	54.8843	0.00982319	138.918	0.0178447	48.6776	0.0131086	71.5379	0.0154208	33.0222	0.0120458	111.572	0.0182175	57.9962
0.0106192	132.75	0.0148458	52.5436	0.0106492	134.227	0.0177026	59.8985	0.0110628	71.0738	0.0201138	56.5452	0.012878	77.8645	0.0186453	55.3199	0.00982727	138.891	0.0179856	49.0639	0.0131328	72.1057	0.0155598	33.2843	0.012047	110.852	0.0183523	58.4565
0.0106224	133.617	0.0149614	52.9573	0.0106495	135.765	0.0178539	60.3702	0.011104	71.6684	0.0202708	56.9905	0.0128835	76.8655	0.018791	55.7555	0.00983134	138.799	0.0181265	49.4502	0.0131569	72.6734	0.0156992	33.5464	0.0120481	110.192	0.0184872	58.9168
0.0106246	133.129	0.0150769	53.371	0.0106499	137.303	0.0180057	60.8418	0.0111478	72.263	0.0204279	57.4357	0.0128865	77.4654	0.0189367	56.1911	0.00983417	136.741	0.0182674	49.8366	0.0131811	73.2412	0.015839	33.8085	0.0120493	111.09	0.0186224	59.3771
0.0106271	134.057	0.0151925	53.7848	0.0106519	138.841	0.0181579	61.3135	0.0111938	72.8576	0.0205849	57.8809	0.0128896	78.0588	0.0190824	56.6267	0.00983448	134.683	0.0184083	50.2229	0.0132053	73.809	0.0159791	34.0705	0.0120504	111.988	0.0187578	59.8374
0.0106292	135.071	0.0153081	54.1985	0.0106564	138.219	0.0183113	61.7851	0.0112418	73.4522	0.020742	58.3262	0.0128961	77.8859	0.0192281	57.0623	0.0098348	132.625	0.0185492	50.6092	0.0132294	74.3767	0.0161196	34.3326	0.0120526	112.887	0.0188935	60.2977
0.0106306	136.452	0.0154237	54.6122	0.0106574	136.681	0.0184652	62.2567	0.0112989	74.0468	0.0208991	58.7714	0.0128996	78.8904	0.0193738	57.4979	0.00983511	130.568	0.0186901	50.9956	0.0132536	74.9445	0.0162605	34.5947	0.0120562	112.74	0.0190293	60.758
0.0106319	137.833	0.0155393	55.0259	0.0106601	135.143	0.018619	62.7284	0.0113611	74.6414	0.0210561	59.2166	0.0129014	78.2221	0.0195195	57.9334	0.00983542	128.51	0.018831	51.3819	0.0132778	75.5122	0.0164017	34.8568	0.0120577	111.841	0.0191654	61.2182
0.0106363	136.553	0.0156548	55.4397	0.0106612	133.605	0.0187729	63.2	0.0114248	75.236	0.0212132	59.6619	0.0129023	78.5168	0.0196652	58.369	0.00983573	126.452	0.018972	51.7682	0.0133019	76.08	0.0165433	35.1189	0.0120592	112.379	0.0193018	61.6785
0.0106411	137.392	0.0157704	55.8534	0.0106631	132.067	0.0189267	63.6717	0.0114356	75.8306	0.0213702	60.1071	0.0129028	79.5212	0.0198109	58.8046	0.0098362	124.946	0.0191129	52.1545	0.0133261	76.6478	0.0166853	35.3809	0.012061	113.278	0.0194383	62.1388
0.0106442	136.993	0.015886	56.2671	0.0106685	130.53	0.0190808	64.1433	0.0114465	76.4252	0.0215273	60.5524	0.0129033	80.5257	0.0199566	59.2402	0.00983766	127.004	0.0192538	52.5409	0.0133503	77.2155	0.0168276	35.643	0.0120632	113.962	0.0195752	62.5991
0.0106466	136.951	0.0160016	56.6809	0.0106703	128.992	0.0192362	64.615	0.0114574	77.0198	0.0216844	60.9976	0.0129038	81.5301	0.0201022	59.6758	0.00983822	129.062	0.0193947	52.9272	0.0133744	77.7833	0.0169704	35.9051	0.0120649	113.064	0.0197122	63.0594
0.0106477	138.332	0.0161172	57.0946	0.0106718	127.454	0.0193922	65.0866	0.0114682	77.6144	0.0218414	61.4428	0.0129065	81.9867	0.0202479	60.1114	0.00983851	131.12	0.0195356	53.3135	0.0133986	78.3511	0.0171134	36.1672	0.0120675	112.166	0.0198495	63.5197
0.0106516	138.461	0.0162327	57.5083	0.0106764	128.679	0.0195486	65.5582	0.0114791	78.209	0.0219985	61.8881	0.0129085	81.1309	0.0203936	60.547	0.00983879	133.178	0.0196765	53.6999	0.0134228	78.9188	0.0172461	36.4293	0.01207	112.856	0.019987	63.98
0.0106553	137.874	0.0163483	57.9221	0.0106792	128.374	0.0197055	66.0299	0.0114899	78.8036	0.0221555	62.3333	0.0129127	82.1354	0.0205393	60.9826	0.00983908	135.235	0.0198174	54.0862	0.0134469	79.4866	0.017379	36.6913	0.0120734	112.185	0.0201248	64.4403
0.0106575	138.478	0.0164639	58.3358	0.0106807	126.836	0.0198628	66.5015	0.0115008	79.3982	0.0223126	62.7785	0.0129152	82.1756	0.020685	61.4182	0.00983936	137.293	0.0199583	54.4725	0.0134711	80.0543	0.0175121	36.9534	0.0120764	113.083	0.0202628	64.9005
0.0106596	139.109	0.0165795	58.7495	0.010682	125.3	0.0200207	66.9732	0.0115117	79.9928	0.0224697	63.2238	0.0129167	82.5559	0.0208307	61.8538	0.00983965	139.351	0.0200992	54.8589	0.0134953	80.6221	0.0176455	37.2155	0.0120781	113.981	0.020401	65.3608
0.0106616	137.728	0.0166951	59.1632	0.0106904	125.349	0.0201791	67.4448	0.0115225	80.5874	0.0226267	63.669	0.0129177	83.5604	0.0209764	62.2893	0.00983994	141.409	0.0202401	55.2452	0.0135194	81.1899	0.0177791	37.4776	0.0120806	114.053	0.0205395	65.8211
0.0106649	138.624	0.0168106	59.577	0.0106923	124.38	0.020338	67.9164	0.0115334	81.182	0.0227838	64.1143	0.0129198	83.1586	0.0211221	62.7249	0.00984333	140.278	0.0203811	55.6315	0.0135436	81.7576	0.017913	37.7397	0.0120844	113.37	0.0206783	66.2814
0.0106693	138.963	0.0169262	59.9907	0.0106938	125.918	0.0204974	68.3881	0.0115442	81.7766	0.0229408	64.5595	0.0129215	83.9809	0.0212678	63.1605	0.00984809	141.422	0.020522	56.0178	0.0135678	82.3254	0.018047	38.0017	0.0120885	114.268	0.0208173	66.7417
0.0106718	137.582	0.0170418	60.4044	0.0106981	124.731	0.0206573	68.8597	0.0115551	82.3712	0.0230979	65.0047	0.0129245	84.3519	0.0214135	63.5961	0.0098525	140.978	0.0206629	56.4042	0.0135919	82.8931	0.0181814	38.2638	0.0120928	114.372	0.0209565	67.202
0.0106736	138.77	0.0171574	60.8182	0.0107035	124.013	0.0208177	69.3314	0.011566	82.9658	0.023255	65.45	0.0129264	83.5818	0.0215592	64.0317	0.00985687	142.097	0.0208038	56.7905	0.0136161	83.4609	0.0183159	38.5259	0.0120947	115.271	0.021096	67.6623
0.0106753	140.151	0.017273	61.2319	0.0107055	122.475	0.0209787	69.803	0.0115768	83.5604	0.023412	65.8952	0.0129302	84.5862	0.0217049	64.4673	0.00986612	141.653	0.0209447	57.1768	0.0136403	84.0287	0.0184508	38.788	0.0120962	116.169	0.0212357	68.1226
0.0106771	139.845	0.0173885	61.6456	0.0107086	121.643	0.0211402	70.2747	0.0115877	84.155	0.0235691	66.3404	0.0129324	84.5407	0.0218506	64.9029	0.00986727	139.595	0.0210856	57.5632	0.0136645	84.5964	0.0185858	39.0501	0.0120977	117.067	0.0213757	68.5828
0.0106811	139.258	0.0175041	62.0593	0.0107135	122.601	0.0213022	70.7463	0.0115985	84.7496	0.0237262	66.7857	0.0129331	83.5363	0.0219963	65.3385	0.00986852	139.009	0.0212265	57.9495	0.0136886	85.1642	0.0187211	39.3122	0.0120989	116.577	0.021516	69.0431
0.0106835	140.297	0.0176197	62.4731	0.010715	121.063	0.0214648	71.2179	0.0116094	85.3442	0.0238832	67.2309	0.0129338	82.5319	0.022142	65.7741	0.00986999	141.066	0.0213674	58.3358	0.0137128	85.7319	0.0188567	39.5742	0.0121	115.679	0.0216565	69.5034
0.0106865	139.699	0.0177353	62.8868	0.0107163	119.853	0.0216279	71.6896	0.0116203	85.9388	0.0240403	67.6762	0.0129344	82.9937	0.0222877	66.2097	0.00987256	142.234	0.0215083	58.7222	0.013737	86.2997	0.0189925	39.8363	0.0121015	116.56	0.0217972	69.9637
0.0106876	138.318	0.0178509	63.3005	0.0107185	121.39	0.0217916	72.1612	0.0116311	86.5334	0.0241973	68.1214	0.0129349	83.9982	0.0224334	66.6452	0.00987663	140.176	0.0216492	59.1085	0.0137611	86.8675	0.0191285	40.0984	0.0121024	117.458	0.0219382	70.424
0.0106888	138.829	0.0179665	63.7143	0.0107202	122.854	0.0219558	72.6329	0.011642	87.128	0.0243544	68.5666	0.0129354	85.0026	0.0225791	67.0808	0.00987961	140.041	0.0217902	59.4948	0.0137853	87.4352	0.0192648	40.3605	0.0121031	118.357	0.0220795	70.8843
0.0106899	140.21	0.018082	64.128	0.010725	121.316	0.0221206	73.1045	0.0116528	87.7226	0.0245115	69.0119	0.0129359	86.007	0.0227248	67.5164	0.00988721	139.717	0.0219311	59.8811	0.0138095	88.003	0.0194014	40.6226	0.0121037	119.255	0.0222211	71.3446
0.0106961	140.605	0.0181976	64.5417	0.0107308	121.214	0.022286	73.5762	0.0116637	88.3172	0.0246685	69.4571	0.0129388	85.528	0.0228705	67.952	0.00989405	139.587	0.022072	60.2675	0.0138336	88.5708	0.0195382	40.8846	0.0121044	119.18	0.0223629	71.8049
0.0106984	139.743	0.0183132	64.9554	0.0107352	120.648	0.0224519	74.0478	0.0116746	88.9118	0.0248256	69.9024	0.0129405	85.6078	0.0230162	68.3876	0.00989733	140.63	0.0222129	60.6538	0.0138578	89.1385	0.0196752	41.1467	0.0121052	118.282	0.0225049	72.2651
0.0107007	141.124	0.0184288	65.3692	0.0107385	120.699	0.0226184	74.5194	0.0116854	89.5064	0.0249826	70.3476	0.0129413	86.6123	0.0231618	68.8232	0.00989934	139.468	0.0223538	61.0401	0.013882	89.7063	0.0198125	41.4088	0.0121059	117.383	0.0226473	72.7254
0.0107026	141.254	0.0185444	65.7829	0.0107398	119.161	0.0227855	74.9911	0.0116963	90.101	0.0251397	70.7928	0.0129423	87.3051	0.0232907	69.2588	0.00990517	138.204	0.0224947	61.4265	0.0139061	90.274	0.0199501	41.6709	0.0121083	117.263	0.0227899	73.1857
0.010704	139.873	0.0186599	66.1966	0.0107443	119.373	0.0229532	75.4627	0.0117071	90.6956	0.0252968	71.2381	0.0129439	86.3007	0.0234098	69.6944	0.00991007	136.941	0.0226356	61.8128	0.0139303	90.8418	0.0200879	41.933	0.0121091	118.162	0.0229327	73.646
0.0107119	139.286	0.0187755	66.6104	0.0107454	120.911	0.0231215	75.9344	0.011718	91.2902	0.0254538	71.6833	0.0129462	87.2431	0.0235291	70.13	0.00991121	134.883	0.0227765	62.1991	0.0139545	91.4096	0.020226	42.195	0.0121098	119.06	0.0230759	74.1063
0.0107157	138.655	0.0188911	67.0241	0.0107466	120.951	0.0232904	76.406	0.0117289	91.8848	0.0256109	72.1285	0.0129475	88.2476	0.0236486	70.5656	0.0099124	134.114	0.0229174	62.5855	0.0139786	91.9773	0.0203644	42.4571	0.0121104	118.581	0.0232193	74.5666
0.0107188	139.727	0.0190067	67.4378	0.0107479	119.413	0.02346	76.8776	0.0117397	92.4794	0.0257679	72.5738	0.0129495	89.252	0.0237683	71.0011	0.00991369	136.172	0.0230583	62.9718	0.0140028	92.5451	0.020503	42.7192	0.012111	117.682	0.023363	75.0269
0.0107236	138.346	0.0191223	67.8515	0.0107498	117.875	0.0236301	77.3493	0.0117506	93.074	0.025925	73.019	0.0129508	88.6873	0.0238883	71.4367	0.00991864	135.908	0.0231993	63.3581	0.014027	93.1128	0.0206419	42.9813	0.0121116	116.784	0.0235069	75.4872
0.0107261	137.187	0.0192378	68.2653	0.0107528	117.456	0.0238009	77.8209	0.0117614	93.6686	0.0260821	73.4643	0.0129518	87.6829	0.0240085	71.8723	0.00992208	133.884	0.0233402	63.7444	0.0140511	93.6806	0.0207811	43.2434	0.0121122	116.249	0.0236511	75.9474
0.0107279	138.568	0.0193534	68.679	0.0107554	118.796	0.0239723	78.2926	0.0117723	94.2632	0.0262391	73.9095	0.0129539	88.2434	0.0241289	72.3079	0.00992705	132.612	0.0234811	64.1308	0.0140753	94.2484	0.0209205	43.5055	0.0121133	117.147	0.0237957	76.4077
0.01073	137.406	0.019469	69.0927	0.0107588	117.258	0.0241443	78.7642	0.0117832	94.8578	0.0263962	74.3547	0.0129552	87.2879	0.0242495	72.7435	0.00992865	132.389	0.023622	64.5171	0.0140995	94.8161	0.0210602	43.7675	0.0121149	117.291	0.0239404	76.868
0.0107308	136.025	0.0195846	69.5065	0.0107604	115.72	0.024317	79.2359	0.011794	95.4524	0.0265533	74.8	0.0129564	87.0501	0.0243704	73.1791	0.00993042	134.107	0.0237629	64.9034	0.0141236	95.3839	0.0212001	44.0296	0.0121163	116.393	0.0240855	77.3283
0.0107316	134.644	0.0197002	69.9202	0.0107619	114.182	0.0244904	79.7075	0.0118049	96.047	0.0267103	75.2452	0.0129574	88.0545	0.0244915	73.6147	0.00993704	132.843	0.0239038	65.2898	0.0141467	95.9517	0.0213404	44.2917	0.012117	115.495	0.0242309	77.7886
0.0107323	134.484	0.0198157	70.3339	0.0107635	115.539	0.0246644	80.1791	0.0118157	96.6416	0.0268674	75.6904	0.0129585	88.2709	0.0246129	74.0503	0.00994089	133.746	0.0240447	65.6761	0.0141639	96.5194	0.0214809	44.5538	0.0121176	114.596	0.0243765	78.2489
0.0107328	135.865	0.0199313	70.7476	0.0107652	116.716	0.0248391	80.6508	0.0118266	97.2362	0.0270244	76.1357	0.0129597	87.2665	0.0247345	74.4859	0.00994252	134.338	0.0241856	66.0624	0.0141691	97.0872	0.0216217	44.8159	0.0121182	114.44	0.0245224	78.7092
0.0107334	137.246	0.0200469	71.1614	0.0107668	115.178	0.0250144	81.1224	0.0118375	97.8308	0.0271815	76.5809	0.012962	87.8656	0.0248563	74.9215	0.00994399	132.28	0.0243265	66.4488	0.0141702	97.2715	0.0217627	45.0779	0.0121188	115.339	0.0246686	79.1695
0.010734	138.626	0.0201625	71.5751	0.0107723	114.435	0.0251905	81.5941	0.0118483	98.4254	0.0273386	77.0262	0.0129632	88.87	0.0249783	75.357	0.00994546	130.222	0.0244674	66.8351	0.0141709	96.7038	0.0219041	45.34	0.0121194	116.237	0.0248152	79.6297
0.0107367	137.347	0.0202781	71.9888	0.010777	114.492	0.0253672	82.0657	0.0118592	99.02	0.0274956	77.4714	0.0129669	89.0692	0.0251006	75.7926	0.00994731	130.783	0.0246084	67.2214	0.0141717	96.136	0.0220457	45.6021	0.0121199	117.135	0.0249619	80.09
0.0107385	135.966	0.0203937	72.4026	0.0107789	114.561	0.0255447	82.5374	0.01187	99.6146	0.0276527	77.9166	0.0129725	90.0591	0.0252232	76.2282	0.00995342	130.897	0.0247493	67.6077	0.0141735	95.5683	0.0221876	45.8642	0.0121229	118.034	0.025109	80.5503
0.0107412	134.586	0.0205092	72.8163	0.0107823	113.817	0.0257228	83.009	0.0118809	100.209	0.0278097	78.3619	0.0129745	91.0636	0.0253459	76.6638	0.0099563	129.314	0.0248902	67.9941	0.0141746	95.9297	0.0223298	46.1263	0.0121243	117.199	0.0252564	81.0106
0.0107474	133.999	0.0206248	73.23	0.0107845	112.279	0.0259017	83.4806	0.0118918	100.804	0.0279668	78.8071	0.0129758	92.068	0.0254689	77.0994	0.00996049	130.777	0.0250311	68.3804	0.0141753	96.4975	0.0224723	46.3883	0.0121256	116.301	0.0254041	81.4709
0.0107502	132.747	0.0207404	73.6438	0.0107908	111.535	0.0260813	83.9523	0.0119026	101.398	0.0281239	79.2523	0.012977	91.4558	0.0255922	77.535	0.00996574	128.72	0.025172	68.7667	0.014176	97.0652	0.0226151	46.6504	0.0121276	116.732	0.0255521	81.9312
0.0107542	132.826	0.020856	74.0575	0.0107925	109.998	0.0262617	84.4239	0.0119135	101.993	0.0282809	79.6976	0.0129785	90.8747	0.0257157	77.9706	0.00997081	127.456	0.0253129	69.1531	0.0141774	96.4994	0.0227581	46.9125	0.0121286	117.63	0.0257003	82.3915
0.0107581	131.512	0.0209716	74.4712	0.0107932	108.46	0.0264428	84.8956	0.0119243	102.588	0.028438	80.1428	0.0129805	91.8791	0.0258395	78.4062	0.00997424	127.145	0.0254538	69.5394	0.0141797	96.5869	0.0229015	47.1746	0.0121294	118.529	0.0258489	82.8518
0.0107606	132.893	0.0210871	74.8849	0.0107938	106.922	0.0266246	85.3672	0.0119352	103.182	0.028595	80.5881	0.0129818	92.8835	0.0259635	78.8418	0.00997527	129.202	0.0255947	69.9257	0.0141804	96.158	0.0230452	47.4367	0.0121308	119.427	0.0259978	83.312
0.010762	134.274	0.0212027	75.2987	0.0107945	107.609	0.0268073	85.8388	0.0119461	103.777	0.0287521	81.0333	0.0129844	93.0483	0.0260878	79.2774	0.00997637	130.069	0.0257356	70.3121	0.0141809	95.5902	0.0231891	47.6987	0.0121327	119.008	0.026147	83.7723
0.0107625	132.913	0.0213183	75.7124	0.0107952	109.146	0.0269907	86.3105	0.0119569	104.371	0.0289092	81.4785	0.0129854	92.0439	0.0262123	79.7129	0.00997766	128.011	0.0258765	70.6984	0.0141814	95.0225	0.0233333	47.9608	0.0121336	118.11	0.0262965	84.2326
0.0107631	131.532	0.0214339	76.1261	0.0107959	110.684	0.0271748	86.7821	0.0119644	104.966	0.0290662	81.9238	0.0129867	91.9005	0.026337	80.1485	0.00997926	125.954	0.0260175	71.0847	0.0141818	94.4547	0.0234779	48.2229	0.0121348	118.126	0.0264463	84.6929
0.0107636	130.151	0.0215495	76.5399	0.0107962	109.557	0.0273598	87.2538	0.0119832	104.54	0.0292233	82.369	0.0129892	92.4174	0.0264621	80.5841	0.00998195	126.239	0.0261584	71.471	0.0141826	94.6353	0.0236227	48.485	0.0121364	119.024	0.0265964	85.1532
0.0107645	129.396	0.021665	76.9536	0.0107965	108.019	0.0275456	87.7254	0.0120045	103.945	0.0293804	82.8143	0.0129921	93.0269	0.0265873	81.0197	0.00998535	128.297	0.0262993	71.8574	0.0141836	95.203	0.0237679	48.7471	0.0121392	119.922	0.0267469	85.6135
0.0107682	130.592	0.0217806	77.3673	0.0107968	106.481	0.0277322	88.1971	0.0120257	103.351	0.0295374	83.2595	0.0129937	92.0225	0.0267129	81.4553	0.00998812	127.798	0.0264402	72.2437	0.0141855	95.7708	0.0239133	49.0092	0.0121412	120.821	0.0268976	86.0738
0.0107734	129.75	0.0218962	77.781	0.0107971	104.943	0.0279196	88.6687	0.0120469	102.756	0.0296945	83.7047	0.0129951	92.7161	0.0268387	81.8909	0.00999154	125.74	0.0265811	72.63	0.0141868	96.3385	0.0240591	49.2712	0.0121428	120.816	0.0270487	86.5341
0.0107753	128.625	0.0220118	78.1948	0.0107973	103.405	0.0281079	89.1403	0.0120682	102.162	0.0298515	84.15	0.0129964	93.2158	0.0269647	82.3265	0.0100004	126.091	0.026722	73.0164	0.0141877	96.9063	0.0242051	49.5333	0.0121445	119.918	0.0272001	86.9943
0.0107765	128.515	0.0221274	78.6085	0.0107976	101.867	0.028297	89.612	0.0120894	101.567	0.0300086	84.5952	0.0129983	92.3169	0.0270911	82.7621	0.0100073	126.102	0.0268629	73.4027	0.0141883	96.6583	0.0243515	49.7954	0.0121456	120.313	0.0273518	87.4546
0.0107774	129.896	0.0222429	79.0222	0.0107979	100.329	0.028487	90.0836	0.0121107	100.972	0.0301657	85.0404	0.0130011	93.3213	0.0272176	83.1977	0.0100108	125.177	0.0270038	73.789	0.0141887	96.0905	0.0244982	50.0575	0.0121464	121.212	0.0275038	87.9149
0.0107795	131.277	0.0223585	79.436	0.0107991	98.7913	0.0286779	90.5553	0.0121319	100.378	0.0303227	85.4857	0.0130023	93.4046	0.0273445	83.6332	0.0100173	123.813	0.0271447	74.1754	0.0141891	95.5228	0.0246452	50.3196	0.0121473	122.11	0.0276561	88.3752
0.010781	130.3	0.0224741	79.8497	0.0108002	98.9085	0.0288696	91.0269	0.0121531	99.7831	0.0304798	85.9309	0.0130029	92.4002	0.0274716	84.0688	0.0100214	125.871	0.0272856	74.5617	0.0141895	94.955	0.0247925	50.5816	0.0121481	122.729	0.0278088	88.8355
0.0107824	128.919	0.0225897	80.2634	0.0108005	100.446	0.0290623	91.4985	0.0121744	99.1885	0.0306368	86.3762	0.0130035	91.3958	0.027599	84.5044	0.0100241	124.614	0.0274266	74.948	0.0141899	94.3873	0.0249402	50.8437	0.0121489	121.831	0.0279618	89.2958
0.0107859	127.539	0.0227053	80.6771	0.0108007	101.984	0.0292559	91.9702	0.0121956	98.5939	0.0307939	86.8214	0.0130042	90.9347	0.0277267	84.94	0.0100343	125.171	0.0275675	75.3343	0.0141907	94.7027	0.0250881	51.1058	0.0121496	120.933	0.0281152	89.7561
0.0107902	126.952	0.0228208	81.0909	0.010801	103.522	0.0294503	92.4418	0.0122168	97.9993	0.030951	87.2666	0.0130047	91.9391	0.0278546	85.3756	0.0100377	124.52	0.0277084	75.7207	0.0141917	95.2704	0.0252364	51.3679	0.0121505	120.034	0.0282689	90.2164
0.0107922	126.191	0.0229364	81.5046	0.0108013	105.06	0.0296235	92.9135	0.0122381	97.4047	0.031108	87.7119	0.0130053	92.9436	0.0279828	85.8112	0.0100393	126.084	0.0278493	76.107	0.0141939	95.8382	0.025385	51.63	0.0121517	119.136	0.0284229	90.6766
0.0107931	127.572	0.023052	81.9183	0.0108016	106.598	0.0297891	93.3851	0.0122593	96.8101	0.0312651	88.1571	0.0130058	93.948	0.0281113	86.2468	0.0100427	125.989	0.0279902	76.4933	0.0141954	96.406	0.0255339	51.892	0.0121543	119.507	0.0285772	91.1369
0.0107939	128.953	0.0231676	82.3321	0.0108019	108.136	0.0299552	93.8568	0.0122806	96.2155	0.0314221	88.6023	0.0130069	94.9524	0.0282401	86.6824	0.0100474	125.52	0.0281311	76.8797	0.0141975	96.9737	0.0256832	52.1541	0.0121554	120.405	0.0287319	91.5972
0.0107949	127.833	0.0232832	82.7458	0.0108042	109.674	0.0301217	94.3284	0.0123018	95.6209	0.0315792	89.0476	0.0130082	95.7698	0.0283692	87.118	0.010052	125.879	0.028272	77.266	0.0142003	96.7217	0.0258328	52.4162	0.0121565	120.437	0.028887	92.0575
0.0107959	126.452	0.0233988	83.1595	0.0108062	108.979	0.0302886	94.8	0.012323	95.0263	0.0317363	89.4928	0.0130098	94.7654	0.0284985	87.5536	0.0100583	124.606	0.0284129	77.6523	0.0142031	97.2895	0.0259827	52.6783	0.0121577	119.539	0.0290423	92.5178
0.0107993	125.866	0.0235143	83.5732	0.0108078	107.441	0.030456	95.2717	0.0123443	94.4317	0.0318933	89.9381	0.0130126	94.7635	0.0286281	87.9891	0.0100617	125.998	0.0285538	78.0387	0.0142053	97.0692	0.026133	52.9404	0.0121602	118.641	0.0291981	92.9781
0.0108012	124.485	0.0236299	83.987	0.0108107	108.678	0.0306238	95.7433	0.0123655	93.8371	0.0320504	90.3833	0.0130139	95.768	0.028758	88.4247	0.0100676	126.442	0.0286947	78.425	0.0142072	96.5015	0.0262836	53.2024	0.0121608	117.743	0.0293542	93.4384
0.0108049	124.636	0.0237455	84.4007	0.0108147	109.421	0.0307921	96.215	0.0123867	93.2425	0.0322075	90.8285	0.0130153	96.5682	0.0288882	88.8603	0.0100698	124.837	0.0288357	78.8113	0.0142096	96.5848	0.0264345	53.4645	0.0121614	116.844	0.0295106	93.8987
0.0108076	124.132	0.0238611	84.8144	0.0108188	110.026	0.0309608	96.6866	0.012408	92.6479	0.0323645	91.2738	0.0130178	95.5637	0.0290187	89.2959	0.0100725	126.561	0.0289766	79.1976	0.0142125	97.1525	0.0265858	53.7266	0.0121621	116.189	0.0296674	94.3589
0.0108091	122.751	0.0239767	85.2282	0.0108222	109.295	0.03113	97.1583	0.0124292	92.0533	0.0325216	91.719	0.0130189	94.5593	0.0291495	89.7315	0.0100766	127.005	0.0291175	79.584	0.0142142	97.2062	0.0267375	53.9887	0.0121627	117.087	0.0298245	94.8192
0.0108112	122.374	0.0240922	85.6419	0.010823	110.833	0.0312997	97.6299	0.0124505	91.4587	0.0326786	92.1642	0.0130199	93.5549	0.0292806	90.1671	0.0100819	129.063	0.0292584	79.9703	0.0142146	96.6384	0.0268895	54.2508	0.0121634	117.985	0.029982	95.2795
0.0108157	121.603	0.0242078	86.0556	0.0108237	112.371	0.0314698	98.1015	0.0124717	90.8641	0.0328357	92.6095	0.0130211	94.3858	0.0294119	90.6027	0.0100871	129.507	0.0293993	80.3566	0.014215	96.0707	0.0270418	54.5129	0.012164	118.884	0.0301399	95.7398
0.0108201	121.934	0.0243234	86.4693	0.0108246	111.867	0.0316404	98.5732	0.0124929	90.2695	0.0329928	93.0547	0.0130228	95.3902	0.0295436	91.0383	0.0100928	128.97	0.0295402	80.743	0.0142154	95.5029	0.0271945	54.7749	0.0121655	119.782	0.0302981	96.2001
0.0108229	122.838	0.024439	86.8831	0.0108256	110.329	0.0318115	99.0448	0.0125142	89.6749	0.0331498	93.5	0.0130255	96.3946	0.0296756	91.4739	0.0100982	129.626	0.0296811	81.1293	0.0142158	94.9351	0.0273475	55.037	0.012167	119.473	0.0304567	96.6604
0.0108262	121.457	0.0245546	87.2968	0.0108334	108.791	0.031983	99.5165	0.0125354	89.0803	0.0333069	93.9452	0.0130284	96.7356	0.0298078	91.9095	0.0101003	130.465	0.029822	81.5156	0.0142162	94.9489	0.0275009	55.2991	0.0121688	119.17	0.0306157	97.1207
0.0108285	120.076	0.0246701	87.7105	0.0108364	107.253	0.032155	99.9881	0.0125566	88.4857	0.0334639	94.3904	0.0130297	95.7312	0.0299404	92.345	0.0101011	128.407	0.0299629	81.902	0.0142167	95.5167	0.0276547	55.5612	0.0121703	119.264	0.030775	97.581
0.010832	118.696	0.0247857	88.1243	0.0108371	105.715	0.0323275	100.46	0.0125779	87.8911	0.033621	94.8357	0.0130324	96.2058	0.0300733	92.7806	0.010102	126.349	0.0301038	82.2883	0.0142172	96.0845	0.0278088	55.8233	0.0121709	118.366	0.0309348	98.0412
0.0108349	117.315	0.0249013	88.538	0.0108378	104.177	0.0325005	100.931	0.0125991	87.2965	0.0337781	95.2809	0.0130337	97.2102	0.0302065	93.2162	0.010103	128.251	0.0302448	82.6746	0.0142177	96.6522	0.0279633	56.0853	0.0121716	117.468	0.0310948	98.5015
0.0108378	117.41	0.0250169	88.9517	0.0108386	104.743	0.032674	101.403	0.0126204	86.7019	0.0339351	95.7261	0.0130349	98.2146	0.03034	93.6518	0.0101042	130.309	0.0303857	83.0609	0.0142192	97.22	0.0281181	56.3474	0.0121723	117.179	0.0312553	98.9618
0.0108404	117.756	0.0251325	89.3654	0.0108394	106.281	0.032848	101.875	0.0126416	86.1073	0.0340922	96.1714	0.0130364	97.3237	0.0304738	94.0874	0.0101115	129.782	0.0305266	83.4473	0.0142235	97.7878	0.0282733	56.6095	0.0121732	118.077	0.0314162	99.4221
0.0108414	116.375	0.025248	89.7792	0.0108413	107.819	0.0330225	102.346	0.0126628	85.5127	0.0342492	96.6166	0.0130379	96.3193	0.0306079	94.523	0.0101144	130.927	0.0306675	83.8336	0.0142252	97.3651	0.0284289	56.8716	0.0121745	118.976	0.0315774	99.8824
0.0108442	114.994	0.0253636	90.1929	0.0108436	106.838	0.0331975	102.818	0.0126841	84.9181	0.0344063	97.0619	0.0130414	96.4118	0.0307424	94.9586	0.0101202	130.483	0.0308058	84.2199	0.0142274	97.335	0.0285849	57.1337	0.012177	118.665	0.0317391	100.343
0.0108477	114.94	0.0254792	90.6066	0.010849	106.079	0.033373	103.29	0.0127053	84.3235	0.0345634	97.5071	0.0130449	96.7184	0.0308771	95.3942	0.0101266	131.627	0.0309308	84.6063	0.0142291	97.9028	0.0287413	57.3957	0.0121785	118.364	0.0319011	100.803
0.0108503	114.615	0.0255948	91.0204	0.0108528	105.376	0.033549	103.761	0.0127265	83.7289	0.0347204	97.9523	0.0130463	95.714	0.0310122	95.8298	0.0101302	130.172	0.031057	84.9926	0.0142321	98.0442	0.028898	57.6578	0.01218	119.263	0.0320635	101.263
0.0108532	113.705	0.0257104	91.4341	0.0108593	105.158	0.0337256	104.233	0.0127478	83.1343	0.0348775	98.3976	0.013047	94.7096	0.0311477	96.2654	0.0101312	132.23	0.0311844	85.3789	0.0142402	97.4765	0.0290551	57.9199	0.0121841	119.992	0.0322263	101.724
0.010856	112.704	0.025826	91.8478	0.0108635	103.888	0.0339026	104.705	0.012769	82.5397	0.0350345	98.8428	0.0130476	93.7051	0.0312834	96.7009	0.010134	133.446	0.0313132	85.7653	0.0142495	96.9087	0.0292126	58.182	0.0121852	119.094	0.0323895	102.184
0.0108584	113.649	0.0259415	92.2616	0.0108664	104.238	0.0340802	105.176	0.0127903	81.9451	0.0351916	99.2881	0.0130482	93.4414	0.0314195	97.1365	0.0101364	131.555	0.0314431	86.1516	0.0142587	96.3409	0.0293705	58.4441	0.0121863	118.755	0.0325532	102.644
0.0108615	112.268	0.0260571	92.6753	0.0108671	105.776	0.0342583	105.648	0.0128115	81.3505	0.0353487	99.7333	0.0130486	94.4458	0.0315559	97.5721	0.0101407	131.205	0.0315743	86.5379	0.0142961	96.7453	0.0295288	58.7062	0.0121875	119.654	0.0327172	103.104
0.0108648	112.85	0.0261727	93.089	0.0108678	107.314	0.0344368	106.119	0.0128327	80.7559	0.0355057	100.179	0.0130491	95.4502	0.0316926	98.0077	0.0101442	131.269	0.0317073	86.9242	0.0143289	97.3131	0.0296875	58.9682	0.0121892	119.601	0.0328816	103.565
0.0108668	112.709	0.0262883	93.5027	0.0108685	106.523	0.0346159	106.591	0.012854	80.1613	0.0356628	100.624	0.0130495	96.4547	0.0318297	98.4433	0.0101459	129.211	0.031841	87.3106	0.0143494	97.8808	0.0298465	59.2303	0.0121909	119.836	0.0330465	104.025
0.0108682	111.328	0.0264039	93.9165	0.0108692	104.985	0.0347955	107.063	0.0128752	79.5667	0.0358199	101.069	0.01305	97.4591	0.0319671	98.8789	0.0101474	130.999	0.0319762	87.6969	0.0143676	98.0662	0.030006	59.4924	0.0121933	120.212	0.0332117	104.485
0.0108699	109.948	0.0265194	94.3302	0.0108699	103.447	0.0349756	107.534	0.0128964	78.9721	0.0359769	101.514	0.0130535	97.2851	0.0321048	99.3145	0.0101495	133.057	0.0321124	88.0832	0.0143801	97.4984	0.0301659	59.7545	0.0121982	119.314	0.0333774	104.946
0.0108713	111.174	0.026635	94.7439	0.0108723	102.271	0.0351561	108.006	0.0129177	78.3775	0.036134	101.959	0.0130552	96.2806	0.0322429	99.7501	0.0101581	131.825	0.0322499	88.4696	0.0143816	96.9307	0.0303262	60.0166	0.0122017	118.416	0.0335435	105.406
0.0108726	111.182	0.0267506	95.1577	0.0108746	102.779	0.0353373	108.478	0.0129389	77.7829	0.036291	102.405	0.0130567	95.2762	0.0323814	100.186	0.0101635	131.563	0.0323884	88.8559	0.014383	96.3629	0.0304869	60.2786	0.012203	117.517	0.03371	105.866
0.0108737	109.802	0.0268662	95.5714	0.0108768	102.144	0.0355189	108.949	0.0129602	77.1883	0.0364481	102.85	0.013058	95.8666	0.0325202	100.621	0.0101676	132.525	0.0325281	89.2422	0.0143844	95.7951	0.030648	60.5407	0.0122046	117.129	0.033877	106.326
0.010877	109.215	0.0269818	95.9851	0.01088	102.086	0.0357011	109.421	0.0129814	76.5937	0.0366052	103.295	0.0130593	96.8711	0.0326593	101.057	0.0101698	130.467	0.0326688	89.6286	0.0143858	95.2274	0.0308096	60.8028	0.0122064	118.028	0.0340444	106.787
0.0108791	107.911	0.0270973	96.3988	0.0108866	101.224	0.0358838	109.893	0.0130026	75.9991	0.0367622	103.74	0.0130607	97.0533	0.0327988	101.492	0.0101719	132.126	0.0328106	90.0149	0.0143872	94.6596	0.0309715	61.0649	0.0122076	118.926	0.0342122	107.247
0.0108811	109.291	0.0272129	96.8126	0.0108892	99.8043	0.0360671	110.364	0.0130239	75.4045	0.0369193	104.186	0.0130636	96.0489	0.0329387	101.928	0.0101758	134.184	0.0329524	90.4012	0.0143887	94.0918	0.0311339	61.327	0.0122116	118.715	0.0343805	107.707
0.0108847	109.069	0.0273285	97.2263	0.0108917	98.2664	0.0362509	110.836	0.0130715	74.8099	0.0370763	104.631	0.013067	96.6822	0.0330789	102.364	0.010178	132.312	0.0330858	90.7875	0.0143904	93.5938	0.0312967	61.589	0.0122146	117.816	0.0345492	108.168
0.010887	107.688	0.0274441	97.64	0.0108942	99.1364	0.0364353	111.308	0.0131497	74.2153	0.0372334	105.076	0.013069	96.4481	0.0332195	102.799	0.010185	131.075	0.0332138	91.1739	0.0144157	93.7505	0.0314599	61.8511	0.0122166	117.625	0.0347183	108.628
0.0108908	107.824	0.0275597	98.0538	0.0108962	97.5985	0.0366203	111.779	0.0132078	73.6207	0.0373905	105.521	0.0130704	96.283	0.0333604	103.235	0.0101884	130.604	0.0333411	91.5602	0.0144453	93.1827	0.0316236	62.1132	0.0122181	118.428	0.0348879	109.088
0.0108935	106.541	0.0276752	98.4675	0.0108984	97.7188	0.0368058	112.251	0.0132551	73.0261	0.0375475	105.967	0.0130714	97.2874	0.0335018	103.67	0.0101903	129.606	0.0334749	91.9465	0.0144594	92.6149	0.0317877	62.3753	0.0122207	117.807	0.035058	109.548
0.0108958	105.16	0.0277908	98.8812	0.0108992	99.2568	0.0369919	112.722	0.0132926	72.4315	0.0377046	106.412	0.013073	97.4567	0.0336434	104.106	0.0101914	131.664	0.0336141	92.3329	0.0144735	92.0472	0.0319523	62.6374	0.0122252	118.706	0.0352285	110.009
0.0108992	106.187	0.0279064	99.2949	0.0109	100.795	0.0371786	113.194	0.0133263	71.8369	0.0378616	106.857	0.0130755	96.4523	0.0337855	104.542	0.0101933	131.629	0.0337563	92.7192	0.0144876	91.4794	0.0321173	62.8994	0.0122296	118.141	0.0353994	110.469
0.0109017	104.806	0.028022	99.7087	0.0109018	99.4394	0.0373659	113.666	0.0133573	71.2423	0.0380187	107.302	0.0130775	95.4479	0.0339279	104.977	0.0101993	129.572	0.0338998	93.1055	0.0145016	90.9117	0.0322827	63.1615	0.012232	117.3	0.0355709	110.929
0.0109105	104.22	0.0281376	100.122	0.0109045	97.9015	0.0375538	114.137	0.0133863	70.6477	0.0381758	107.748	0.0130788	94.4434	0.0340708	105.413	0.0102045	128.308	0.0340439	93.4919	0.0145157	90.3439	0.0324486	63.4236	0.0122329	118.198	0.0357427	111.39
0.0109118	102.839	0.0282532	100.536	0.0109093	97.4159	0.0377423	114.609	0.0134121	70.0531	0.0383328	108.193	0.01308	93.439	0.034214	105.848	0.010206	126.293	0.0341881	93.8782	0.0145298	89.7761	0.032615	63.6857	0.0122338	119.097	0.0359151	111.85
0.010917	103.066	0.0283687	100.95	0.0109134	96.4139	0.0379314	115.081	0.0134367	69.4585	0.0384899	108.638	0.0130813	92.4346	0.0343576	106.284	0.0102095	128.35	0.0343323	94.2645	0.0145439	89.2084	0.0327818	63.9478	0.0122358	118.544	0.036088	112.31
0.0109192	102.485	0.0284843	101.364	0.0109161	94.9072	0.0381212	115.552	0.0134602	68.8639	0.038647	109.083	0.013084	91.5098	0.0345015	106.72	0.0102144	126.925	0.0344763	94.6508	0.0145579	88.6406	0.0329491	64.2099	0.0122381	117.646	0.0362613	112.77
0.0109204	101.105	0.0285999	101.777	0.0109215	95.7205	0.0383116	116.024	0.0134834	68.2693	0.038804	109.529	0.0130847	92.5142	0.0346459	107.155	0.010219	127.676	0.03462	95.0372	0.014572	88.0728	0.0331168	64.4719	0.012244	117.542	0.0364351	113.231
0.0109211	99.7239	0.0287155	102.191	0.0109263	95.6006	0.0385026	116.496	0.0135064	67.6747	0.0389611	109.974	0.0130855	93.5187	0.0347907	107.591	0.0102215	126.011	0.0347634	95.4235	0.0145861	87.5051	0.033285	64.734	0.0122468	116.643	0.0366094	113.691
0.0109218	98.3432	0.0288311	102.605	0.0109285	95.8468	0.0386943	116.967	0.0135287	67.0801	0.0391181	110.419	0.0130862	94.0014	0.0349359	108.026	0.0102243	126.362	0.0349079	95.8098	0.0146002	86.9373	0.0334537	64.9961	0.0122479	115.745	0.0367842	114.151
0.0109225	98.7754	0.0289466	103.019	0.0109296	94.3089	0.0388866	117.439	0.0135506	66.4855	0.0392752	110.864	0.0130872	92.997	0.0350814	108.462	0.0102265	124.304	0.0350546	96.1962	0.0146142	86.3696	0.0336229	65.2582	0.0122504	116.494	0.0369594	114.612
0.0109233	100.156	0.0290622	103.432	0.0109311	94.6042	0.0390797	117.911	0.013572	65.8909	0.0394323	111.309	0.0130881	91.9926	0.0352274	108.897	0.0102288	123.892	0.0352027	96.5825	0.0146283	85.8018	0.0337925	65.5203	0.0122513	117.392	0.0371352	115.072
0.0109243	101.537	0.0291778	103.846	0.0109351	95.348	0.0392734	118.382	0.013593	65.2963	0.0395893	111.755	0.0130893	90.9882	0.0353738	109.333	0.0102309	124.185	0.0353523	96.9688	0.0146424	85.234	0.0339627	65.7823	0.0122522	117.84	0.0373115	115.532
0.0109273	100.813	0.0292934	104.26	0.0109382	94.4855	0.0394678	118.854	0.0136136	64.7017	0.0397464	112.2	0.0130924	90.5482	0.0355206	109.769	0.0102336	122.127	0.0355008	97.3552	0.0146565	84.6663	0.0341333	66.0444	0.0122529	116.942	0.0374883	115.992
0.01093	99.432	0.029409	104.673	0.0109391	92.9476	0.0396628	119.325	0.013634	64.1071	0.0399034	112.645	0.0130936	91.5526	0.0356678	110.204	0.010237	121.683	0.0356519	97.7415	0.0146705	84.0985	0.0343044	66.3065	0.0122537	116.044	0.0376656	116.453
0.0109314	98.0512	0.0295245	105.087	0.0109399	91.4097	0.0398586	119.797	0.0136539	63.5125	0.0400605	113.09	0.0130949	92.5571	0.0358154	110.64	0.0102406	119.625	0.0358052	98.1278	0.0146846	83.5308	0.034476	66.5686	0.0122553	115.146	0.0378434	116.913
0.0109322	96.6705	0.0296401	105.501	0.0109414	92.6873	0.0400552	120.269	0.013674	62.9179	0.0402176	113.536	0.0130973	91.7609	0.0359635	111.075	0.0102457	118.965	0.0359605	98.5141	0.0146987	82.963	0.0346482	66.8307	0.0122585	115.067	0.0380217	117.373
0.0109325	95.2897	0.0297557	105.915	0.0109432	94.2253	0.0402524	120.74	0.0136938	62.3233	0.0403746	113.981	0.0131002	91.5506	0.036112	111.511	0.0102479	117.123	0.0361175	98.9005	0.0147128	82.3952	0.0348208	67.0927	0.0122605	114.764	0.0382006	117.834
0.0109328	93.909	0.0298713	106.328	0.0109463	94.8141	0.0404504	121.212	0.0137132	61.7287	0.0405368	114.426	0.0131008	90.5462	0.0362609	111.947	0.0102539	115.856	0.0362761	99.2868	0.0147268	81.8275	0.034994	67.3548	0.012262	115.662	0.03838	118.294
0.0109332	92.5282	0.0299869	106.742	0.0109473	93.2762	0.0406491	121.684	0.0137336	61.1341	0.0407215	114.871	0.0131015	89.5417	0.0364103	112.382	0.0102588	113.827	0.0364363	99.6731	0.0147409	81.2597	0.0351676	67.6169	0.0122625	114.78	0.0385599	118.754
0.0109335	91.1474	0.0301024	107.156	0.0109486	91.7383	0.0408486	122.155	0.0137541	60.5395	0.0409068	115.317	0.0131021	88.7925	0.0365601	112.818	0.0102641	112.564	0.036598	100.059	0.014755	80.692	0.0353418	67.879	0.012263	113.882	0.0387404	119.214
0.0109338	89.7667	0.030218	107.57	0.0109509	91.5646	0.0410489	122.627	0.0137749	59.9449	0.0410927	115.762	0.0131028	89.7969	0.0367103	113.253	0.0102674	111.629	0.0367613	100.446	0.0147691	80.1242	0.0355165	68.1411	0.0122635	112.984	0.0389214	119.675
0.0109639	88.3859	0.0303336	107.983	0.0109543	91.8646	0.04125	123.099	0.0137959	59.3503	0.0412794	116.207	0.0131035	90.8013	0.036861	113.689	0.0102749	110.036	0.0369264	100.832	0.0147831	79.5564	0.0356918	68.4031	0.012264	112.085	0.039103	120.135
0.0110154	87.0052	0.0304492	108.397	0.0109612	90.6442	0.0414519	123.57	0.0138171	58.7557	0.0414668	116.652	0.0131057	91.8058	0.0370121	114.125	0.0102804	109.34	0.0370933	101.218	0.0147972	78.9887	0.0358676	68.6652	0.0122649	112.955	0.0392851	120.595
0.0110537	85.6244	0.0305648	108.811	0.0109631	92.1821	0.0416545	124.042	0.0138387	58.1611	0.0416548	117.098	0.0131069	90.9239	0.0371637	114.56	0.0102828	107.535	0.0372621	101.605	0.0148113	78.4209	0.0360439	68.9273	0.0122658	113.853	0.0394678	121.056
0.0110853	84.2437	0.0306803	109.224	0.0109654	92.0412	0.0418581	124.513	0.0138608	57.5665	0.0418436	117.543	0.0131079	89.9195	0.0373158	114.996	0.010286	105.477	0.0374329	101.991	0.0148254	77.8531	0.0362208	69.1894	0.0122671	114.752	0.0396511	121.516
0.0111111	82.8629	0.0308358	109.638	0.0109687	92.8756	0.0420624	124.985	0.0138826	56.9719	0.0420331	117.988	0.0131103	90.8227	0.0374683	115.431	0.0102916	104.213	0.0376052	102.377	0.0148394	77.2854	0.0363983	69.4515	0.0122689	114.896	0.0398349	121.976
0.0111342	81.4822	0.0310019	110.052	0.0109699	94.4135	0.0422676	125.457	0.0139058	56.3773	0.0422233	118.433	0.0131119	91.8272	0.0376213	115.867	0.0102946	103.175	0.0377793	102.764	0.0148535	76.7176	0.0365762	69.7136	0.0122708	113.998	0.0400193	122.436
0.0111555	80.1014	0.0311684	110.466	0.0109718	93.012	0.0424737	125.928	0.0139299	55.7827	0.0424142	118.879	0.0131149	90.9025	0.0377747	116.302	0.010297	103.3	0.0379552	103.15	0.0148676	76.1499	0.0367548	69.9756	0.0122728	113.1	0.0402043	122.897
0.0111752	78.7206	0.0313353	110.879	0.0109751	91.9048	0.0426806	126.4	0.0139551	55.1881	0.0426059	119.324	0.0131164	90.6339	0.0379287	116.738	0.0103003	101.242	0.0381327	103.536	0.0148817	75.5821	0.0369339	70.2377	0.0122751	112.201	0.0403898	123.357
0.0111934	77.3399	0.0315028	111.293	0.0109823	90.7303	0.0428885	126.872	0.0139817	54.5935	0.0427983	119.769	0.0131174	91.6383	0.0380831	117.174	0.0103045	99.9782	0.0383115	103.923	0.0148957	75.0143	0.0371136	70.4998	0.0122773	112.019	0.040576	123.817
0.0112108	75.9591	0.0316707	111.707	0.0109832	89.1924	0.0430973	127.343	0.0140102	53.9989	0.0429915	120.214	0.0131185	91.8855	0.038238	117.609	0.0103089	97.9204	0.0384914	104.309	0.0149098	74.4466	0.0372939	70.7619	0.0122796	112.019	0.0407628	124.278
0.0112276	74.5784	0.031839	112.121	0.010984	87.7062	0.0433069	127.815	0.0140505	53.4043	0.0431854	120.659	0.0131197	90.8811	0.0383933	118.045	0.0103159	97.4765	0.0386721	104.695	0.0149239	73.8788	0.0374748	71.024	0.0122807	111.12	0.0409501	124.738
0.0112436	73.1976	0.0320078	112.534	0.0109848	89.2441	0.0435176	128.287	0.0140912	52.8097	0.0433801	121.105	0.0131213	91.4494	0.0385492	118.48	0.0103171	95.4187	0.0388536	105.082	0.014938	73.3111	0.0376562	71.286	0.0122818	110.222	0.0411381	125.198
0.0112597	71.8169	0.0321771	112.948	0.0109855	90.7821	0.0437292	128.758	0.0141355	52.2151	0.0435756	121.55	0.0131227	91.2803	0.0387056	118.916	0.0103188	94.3447	0.0390354	105.468	0.014952	72.7433	0.0378383	71.5481	0.0122826	110.822	0.0413267	125.658
0.0112747	70.4361	0.0323468	113.362	0.0109881	91.5002	0.0439418	129.23	0.014183	51.6205	0.0437719	121.995	0.013124	90.2758	0.0388625	119.352	0.0103222	96.1191	0.0392173	105.854	0.0149661	72.1755	0.0380209	71.8102	0.0122834	111.72	0.0415159	126.119
0.011289	69.0553	0.0325171	113.775	0.010989	93.0381	0.0441554	129.702	0.0142289	51.0259	0.043969	122.44	0.013129	89.6723	0.0390199	119.787	0.0103244	94.0613	0.0393992	106.241	0.0149802	71.6078	0.0382042	72.0723	0.0122844	112.318	0.0417058	126.579
0.011303	67.6746	0.0326878	114.189	0.0109898	94.5761	0.04437	130.173	0.014278	50.4313	0.044167	122.886	0.0131313	90.6767	0.0391778	120.223	0.0103284	93.6174	0.0395812	106.627	0.0149943	71.04	0.0383881	72.3344	0.0122866	111.903	0.0418962	127.039
0.0113168	66.2938	0.032859	114.603	0.0109905	93.6692	0.0445856	130.645	0.0143288	49.8367	0.0443657	123.331	0.0131323	90.4647	0.0393362	120.658	0.0103295	91.5595	0.0397631	107.013	0.0150083	70.4722	0.0385726	72.5964	0.0122884	112.135	0.0420874	127.5
0.0113299	64.9131	0.0330306	115.017	0.0109911	92.1313	0.0448023	131.116	0.01438	49.2421	0.0445653	123.776	0.0131329	89.4603	0.0394951	121.094	0.0103326	91.1156	0.0399458	107.4	0.0150224	69.9045	0.0387577	72.8585	0.0122895	111.237	0.0422791	127.96
0.011344	63.5323	0.0332028	115.43	0.0109918	90.5933	0.0450201	131.588	0.0144452	48.6475	0.0447657	124.221	0.0131334	88.4559	0.0396546	121.53	0.0103345	89.0578	0.0401295	107.786	0.0150365	69.3367	0.0389435	73.1206	0.0122907	110.338	0.0424716	128.42
0.0113586	62.1516	0.0333755	115.844	0.0109937	89.0554	0.0452389	132.06	0.0145158	48.0529	0.044967	124.667	0.013134	87.4703	0.0398146	121.965	0.0103355	87	0.0403148	108.172	0.0150506	68.769	0.0391299	73.3827	0.0122918	109.44	0.0426647	128.881
0.0113747	60.7708	0.0335487	116.258	0.0109968	90.2512	0.0454589	132.531	0.0145863	47.4583	0.0451691	125.112	0.0131353	88.4748	0.0399752	122.401	0.0103365	86.7782	0.0405011	108.559	0.0150646	68.2012	0.0393169	73.6448	0.0122943	109.99	0.0428584	129.341
0.0113934	59.3901	0.0337223	116.672	0.0110012	89.3811	0.0456799	133.003	0.0146531	46.8637	0.0453722	125.557	0.013137	89.4792	0.0401363	122.836	0.0103377	88.8361	0.0406883	108.945	0.0150787	67.6334	0.0395046	73.9068	0.012295	110.888	0.0430528	129.801
0.0114115	58.0093	0.0338965	117.085	0.0110044	90.0518	0.0459021	133.475	0.0147258	46.2691	0.0455761	126.002	0.013139	89.2542	0.0402979	123.272	0.0103425	88.025	0.0408762	109.331	0.0150928	67.0657	0.039693	74.1689	0.0122958	111.787	0.043248	130.261
0.0114302	56.6285	0.0340712	117.499	0.0110056	88.5139	0.0461253	133.946	0.0147995	45.6745	0.0457809	126.448	0.0131421	88.2498	0.0404601	123.708	0.0103447	85.9672	0.0410647	109.718	0.0151069	66.4979	0.039882	74.431	0.0122972	111.457	0.0434438	130.722
0.0114503	55.2478	0.0342465	117.913	0.0110087	89.1788	0.0463497	134.418	0.0148854	45.0799	0.0459866	126.893	0.0131456	88.4962	0.0406229	124.143	0.0105288	86.9913	0.0412542	110.104	0.0151209	65.9302	0.0400717	74.6931	0.0122988	110.559	0.0436403	131.182
0.0114731	53.867	0.0344222	118.326	0.0110112	90.2541	0.0465753	134.89	0.0150021	44.4853	0.0461933	127.338	0.0131467	87.8292	0.0407862	124.579	0.0106471	85.8735	0.0414446	110.49	0.015135	65.3624	0.0402621	74.9552	0.0123024	109.66	0.0438375	131.642
0.0115007	52.4863	0.0345985	118.74	0.0110137	91.4605	0.046802	135.361	0.0151195	43.8907	0.0464009	127.783	0.0131475	86.8248	0.0409501	125.014	0.0106511	83.8157	0.041636	110.877	0.0151491	64.7946	0.0404532	75.2173	0.0123063	108.762	0.0440354	132.103
0.0115362	51.1055	0.0347753	119.154	0.0110179	90.3804	0.04703	135.833	0.0152142	43.2961	0.0466094	128.229	0.01315	85.8203	0.0411146	125.45	0.0106551	81.7579	0.0418285	111.263	0.0151632	64.2269	0.040645	75.4793	0.0123103	107.864	0.044234	132.563
0.0116076	49.7248	0.0349526	119.568	0.0110221	91.2249	0.0472592	136.305	0.0152928	42.7015	0.0468189	128.674	0.013151	84.8159	0.0412797	125.885	0.0106591	79.7001	0.0420222	111.649	0.0151772	63.6591	0.0408374	75.7414	0.0123143	106.966	0.0444334	133.023
0.0117294	50.9059	0.0351305	119.981	0.011025	89.687	0.0474896	136.776	0.0153656	42.1069	0.0470294	129.119	0.0131522	83.9119	0.0414454	126.321	0.0106631	77.6422	0.042217	112.036	0.0151913	63.0914	0.0410306	76.0035	0.0123184	106.067	0.0446335	133.483
0.0117826	52.2867	0.035309	120.395	0.0110308	90.4138	0.0477213	137.248	0.015451	41.5123	0.0472409	129.564	0.0131554	84.421	0.0416117	126.757	0.0106671	75.5844	0.0424128	112.422	0.0152054	62.5236	0.0412245	76.2656	0.0123224	105.169	0.0448343	133.944
0.0118282	53.6675	0.035488	120.809	0.0110367	89.0191	0.0479543	137.719	0.01553	40.9177	0.0474534	130.009	0.0131569	83.4165	0.0417785	127.192	0.0106711	73.5266	0.0426096	112.808	0.0152195	61.9558	0.0414192	76.5277	0.0123265	104.271	0.0450359	134.404
0.0118882	55.0482	0.0356675	121.223	0.0110405	89.4933	0.0481886	138.191	0.015596	40.3231	0.0476668	130.455	0.0131584	82.4121	0.041946	127.628	0.0106779	74.6344	0.0428073	113.195	0.0152335	61.3881	0.0416146	76.7897	0.0123305	103.372	0.0452383	134.864
0.0120396	55.4734	0.0358476	121.636	0.0110493	90.7337	0.0484243	138.663	0.0156565	39.7285	0.0478814	130.9	0.0131601	81.5253	0.0421141	128.063	0.0106891	74.2014	0.0430057	113.581	0.0152476	60.8203	0.0418107	77.0518	0.0123345	102.474	0.0454414	135.325
0.0120993	54.0926	0.0360283	122.05	0.0110522	89.367	0.0486612	139.134	0.0157134	39.1339	0.0480969	131.345	0.0131624	82.5297	0.0422829	128.499	0.0106933	74.7538	0.0432048	113.967	0.0152617	60.2525	0.0420076	77.3139	0.0123386	101.576	0.0456453	135.785
0.0121412	52.7119	0.0362096	122.464	0.011057	90.86	0.0488995	139.606	0.0157681	38.5393	0.0483135	131.79	0.0131641	83.3951	0.0424522	128.935	0.0106989	74.9018	0.0434039	114.354	0.0152758	59.6848	0.0422052	77.576	0.0123426	100.677	0.04585	136.245
0.0121761	51.3311	0.0363914	122.877	0.0110593	89.3221	0.0491392	140.078	0.015823	37.9447	0.0485312	132.236	0.0131658	82.3907	0.0426222	129.37	0.0107027	74.8475	0.0436041	114.74	0.0152898	59.117	0.0424036	77.8381	0.0123467	99.7792	0.0460555	136.705
0.0122073	49.9503	0.0365738	123.291	0.0110635	89.9845	0.0493804	140.549	0.0158797	37.3501	0.04875	132.681	0.0131669	81.3863	0.0427929	129.806	0.010706	74.8081	0.0438053	115.126	0.0153039	58.5493	0.0426028	78.1001	0.0123507	98.8809	0.0462618	137.166
0.0122372	48.5696	0.0367569	123.705	0.0110674	91.0367	0.0496229	141.021	0.0159407	36.7555	0.0489699	133.126	0.0131679	80.3818	0.0429642	130.241	0.0107112	74.1471	0.0440072	115.513	0.015318	57.9815	0.0428028	78.3622	0.0123547	97.9826	0.0464689	137.626
0.0122705	47.1888	0.0369405	124.119	0.0110697	89.4988	0.0498669	141.493	0.0160156	36.1609	0.0491909	133.571	0.0131695	81.1475	0.0431362	130.677	0.0107239	73.1005	0.0442099	115.899	0.0153321	57.4137	0.0430036	78.6243	0.0123588	97.0843	0.0466769	138.086
0.0123075	45.8081	0.0371247	124.532	0.0110752	90.3688	0.0501125	141.964	0.0161059	35.5663	0.0494131	134.017	0.0131734	80.781	0.0433088	131.113	0.010731	74.2664	0.0444136	116.285	0.0153461	56.846	0.0432052	78.8864	0.0123628	96.186	0.0468857	138.547
0.0123507	44.4273	0.0373095	124.946	0.0110821	88.9378	0.0503594	142.436	0.0161843	34.9717	0.0496365	134.462	0.0131788	79.7766	0.0434822	131.548	0.0107361	73.122	0.0446184	116.672	0.0153602	56.2782	0.0434076	79.1485	0.0123669	95.2877	0.0470953	139.007
0.0124114	43.0466	0.037495	125.36	0.0110854	89.701	0.0506078	142.908	0.0162577	34.3771	0.049861	134.907	0.0131809	80.1645	0.0436562	131.984	0.0107396	75.1799	0.0448244	117.058	0.0153743	55.7105	0.0436109	79.4105	0.0123709	94.3894	0.0473058	139.467
0.0125719	42.8059	0.037681	125.774	0.0110887	90.3997	0.0508578	143.379	0.0163147	33.7825	0.0500867	135.352	0.0131821	80.9443	0.0438309	132.419	0.0107454	73.656	0.0450316	117.444	0.0153884	55.1427	0.0438149	79.6726	0.0123749	93.4911	0.0475171	139.927
0.0126413	44.1866	0.0378677	126.187	0.0110917	90.6215	0.0511094	143.851	0.0163647	33.1879	0.0503137	135.798	0.0131831	79.9398	0.0440063	132.855	0.0107782	71.5982	0.0452404	117.831	0.0154024	54.5749	0.0440199	79.9347	0.0123825	93.4125	0.0477293	140.388
0.0126998	45.5674	0.0380551	126.601	0.0110953	89.8777	0.0513627	144.322	0.0164119	32.5933	0.0505419	136.243	0.0131843	78.9354	0.0441824	133.29	0.0108025	69.5404	0.0454506	118.217	0.0154165	54.0072	0.0442257	80.1968	0.0124105	92.5142	0.0479424	140.848
0.0127528	46.9482	0.038243	127.015	0.0110978	90.2231	0.0516176	144.794	0.0164586	31.9987	0.0507713	136.688	0.0131873	78.5976	0.0443593	133.726	0.0108268	67.4826	0.0456626	118.603	0.0154306	53.4394	0.0444323	80.4589	0.0124427	91.6159	0.0481565	141.308
0.0128104	48.3289	0.0384316	127.429	0.0111033	90.1727	0.0518742	145.266	0.0165079	31.4041	0.0510021	137.133	0.0131922	79.3346	0.0445369	134.162	0.0108344	68.664	0.0458762	118.99	0.0154447	52.8716	0.0446399	80.721	0.0124748	90.7176	0.0483714	141.769
0.0128829	49.7097	0.0386209	127.842	0.0111081	91.7106	0.0521325	145.737	0.016561	30.8095	0.0512342	137.579	0.0131939	78.3302	0.0447152	134.597	0.0108398	67.3632	0.0460916	119.376	0.0155001	52.3039	0.0448483	80.983	0.012507	89.8193	0.0485872	142.229
0.0129765	51.0904	0.0388108	128.256	0.0111112	93.2486	0.0523926	146.209	0.0166174	30.2149	0.0514677	138.024	0.0131962	77.589	0.0448943	135.033	0.0108483	68.7833	0.0463086	119.762	0.015614	51.7361	0.0450577	81.2451	0.0125391	88.921	0.048804	142.689
0.0131244	50.0199	0.0390014	128.67	0.0111125	93.3828	0.0526545	146.681	0.0166836	29.6203	0.0517025	138.469	0.0131979	78.5934	0.0450741	135.468	0.0108517	68.0636	0.0465274	120.149	0.01572	51.1684	0.0452679	81.5072	0.0125713	88.0227	0.0490217	143.149
0.0131865	48.6392	0.0391927	129.083	0.0111136	91.8449	0.0529183	147.152	0.0167791	29.0257	0.0519387	138.914	0.0131998	77.7249	0.0452547	135.904	0.0108618	67.2888	0.0467481	120.535	0.0158203	50.6006	0.0454791	81.7693	0.0126034	87.1244	0.0492404	143.61
0.0132373	47.2584	0.0393847	129.497	0.011115	92.2522	0.0531839	147.624	0.0169296	28.4311	0.0521763	139.359	0.0132024	76.7205	0.045436	136.34	0.0108736	67.1502	0.0469701	120.921	0.0159129	50.0328	0.0456913	82.0314	0.0126356	86.2261	0.0494601	144.07
0.0132921	45.8776	0.0395773	129.911	0.0111172	92.7909	0.0534514	148.096	0.0170881	27.8365	0.0524154	139.805	0.0132067	75.7161	0.0456182	136.775	0.0108768	68.2023	0.0471937	121.308	0.016001	49.4651	0.0459044	82.2934	0.0126677	85.3278	0.0496807	144.53
0.0133492	44.4969	0.0397707	130.325	0.0111231	91.253	0.0537208	148.567	0.0172093	27.2419	0.052656	140.25	0.0132109	74.7116	0.0458011	137.211	0.0108778	70.2601	0.0474188	121.694	0.0160899	48.8973	0.0461184	82.5555	0.0126999	84.4295	0.0499024	144.991
0.0134923	43.262	0.0399647	130.738	0.0111259	92.0499	0.0539923	149.039	0.017318	26.6473	0.0528982	140.695	0.0132134	74.8032	0.0459849	137.646	0.0108804	68.9693	0.0476453	122.08	0.0161768	48.3296	0.0463335	82.8176	0.012732	83.5312	0.050125	145.451
0.0136173	44.6428	0.0401595	131.152	0.0111268	90.5852	0.0542658	149.511	0.0174332	26.0527	0.0531419	141.14	0.0132183	75.1108	0.0461695	138.082	0.0108847	66.9115	0.0478728	122.467	0.0162555	47.7618	0.0465495	83.0797	0.0127642	82.6329	0.0503487	145.911
0.0137972	45.7587	0.040355	131.566	0.0111277	89.0473	0.0545414	149.982	0.0175662	25.4581	0.0533871	141.586	0.0132214	74.1064	0.0463549	138.518	0.0108915	66.442	0.0481014	122.853	0.0163186	47.194	0.0467666	83.3418	0.0127963	81.7346	0.0505734	146.371
0.0138762	44.3779	0.0405512	131.98	0.0111303	88.6455	0.054819	150.454	0.0176956	24.8635	0.0536341	142.031	0.0132258	74.6144	0.0465411	138.953	0.0108929	68.1163	0.0483319	123.239	0.0163759	46.6263	0.0469847	83.6038	0.0128285	80.8363	0.0507992	146.832
0.0139232	42.9972	0.0407481	132.393	0.011131	90.1834	0.0550989	150.925	0.0178028	24.2689	0.0538826	142.476	0.0132296	73.7114	0.0467283	139.389	0.010894	70.1742	0.0485641	123.626	0.0164303	46.0585	0.0472038	83.8659	0.0128606	79.938	0.0510261	147.292
0.0139622	41.6164	0.0409458	132.807	0.0111317	91.7213	0.055381	151.397	0.0179006	23.6743	0.0541329	142.921	0.0132338	73.4211	0.0469162	139.824	0.0108954	68.2611	0.0487981	124.012	0.0164825	45.4907	0.0474239	84.128	0.0128928	79.0397	0.051254	147.752
0.0139973	40.2357	0.0411443	133.221	0.0111359	92.502	0.0556653	151.869	0.0180089	23.0796	0.054385	143.367	0.0132364	72.4967	0.0471051	140.26	0.0109001	67.0913	0.049034	124.398	0.0165322	44.923	0.0476452	84.3901	0.0129249	78.1415	0.0514831	148.213
0.0140299	38.8549	0.0413435	133.634	0.0111392	90.9641	0.055952	152.34	0.0181349	22.485	0.0546388	143.812	0.013237	71.4923	0.0472948	140.696	0.0109052	66.5535	0.0492719	124.785	0.0165819	44.3552	0.0478675	84.6522	0.0129571	77.2432	0.0517132	148.673
0.0140615	37.4742	0.0415435	134.048	0.0111409	91.5446	0.0562411	152.812	0.018255	21.8904	0.0548945	144.257	0.0132376	70.4879	0.0474855	141.131	0.0109121	66.3909	0.0495118	125.171	0.0166318	43.7875	0.0480909	84.9142	0.0129892	76.3449	0.0519445	149.133
0.0140928	36.0934	0.0417442	134.462	0.011143	93.0826	0.0565326	153.284	0.0183521	21.2958	0.0551521	144.702	0.0132382	70.2403	0.047677	141.567	0.0109202	66.0407	0.049754	125.557	0.0166827	43.2197	0.0483155	85.1763	0.0130214	75.4466	0.052177	149.593
0.014124	34.7126	0.0419458	134.876	0.0111451	91.9605	0.0568267	153.755	0.0184371	20.7012	0.0554116	145.148	0.0132387	71.2448	0.0478695	142.002	0.0109245	66.7844	0.0499983	125.944	0.0167329	42.6519	0.0485411	85.4384	0.0130535	74.5483	0.0524106	150.054
0.0141564	33.3319	0.0421481	135.289	0.0111482	91.3424	0.0571233	154.227	0.0185182	20.1066	0.0556731	145.593	0.0132392	72.2492	0.0480629	142.438	0.0109286	67.1346	0.0502451	126.33	0.0167823	42.0842	0.0487679	85.7005	0.0130857	73.65	0.0526454	150.514
0.0141951	31.9511	0.0423513	135.703	0.0111517	92.0868	0.0574226	154.699	0.0186092	19.512	0.0559366	146.038	0.0132397	73.2536	0.0482573	142.873	0.0109303	65.8098	0.0504942	126.716	0.0168308	41.5164	0.0489959	85.9626	0.0131178	72.7517	0.0528814	150.974
0.0142422	30.5704	0.0425553	136.117	0.0111557	91.2161	0.0577246	155.17	0.0187318	18.9174	0.0562023	146.483	0.013242	73.4583	0.0484527	143.309	0.010932	67.835	0.0507455	127.103	0.0168779	40.9487	0.0492251	86.2247	0.01315	71.8534	0.0531186	151.435
0.0143154	29.1896	0.0427601	136.531	0.0111587	92.754	0.0580295	155.642	0.0189032	18.3228	0.0564701	146.929	0.0132433	72.4539	0.048649	143.745	0.0109362	67.5174	0.0509992	127.489	0.0169237	40.3809	0.0494555	86.4867	0.0131821	70.9551	0.0533571	151.895
0.0145178	30.0409	0.0429657	136.944	0.0111613	92.2891	0.0583372	156.113	0.0190684	17.7282	0.0567401	147.374	0.013245	71.4494	0.0488463	144.18	0.0109384	69.5752	0.0512548	127.875	0.0169683	39.8131	0.0496871	86.7488	0.0132025	70.8551	0.0535968	152.355
0.0147565	30.0053	0.0431722	137.358	0.0111636	90.7512	0.0586478	156.585	0.0192265	17.1336	0.0570124	147.819	0.0132483	70.445	0.0490447	144.616	0.0109401	71.268	0.0515125	128.262	0.0170117	39.2454	0.04992	87.0109	0.0132081	71.7534	0.0538378	152.815
0.0148554	28.6246	0.0433796	137.772	0.0111704	90.9634	0.0589615	157.057	0.0197131	16.5613	0.057287	148.264	0.013253	69.4406	0.0492441	145.051	0.0109411	69.2102	0.0517721	128.648	0.0170545	38.6776	0.0501541	87.273	0.0132115	72.6517	0.0540802	153.276
0.0149369	27.2438	0.0435878	138.185	0.0111728	90.0577	0.0592783	157.528	0.0199748	15.9667	0.057564	148.709	0.0132549	68.4362	0.0494445	145.487	0.0109441	67.7305	0.0520338	129.034	0.0170963	38.1099	0.0503895	87.5351	0.0132175	72.7558	0.0543238	153.736
0.0150104	25.8631	0.0437969	138.599	0.0111737	88.5198	0.0595983	158	0.0208186	15.9133	0.0578436	149.155	0.01326	68.2259	0.049646	145.923	0.0109501	67.5026	0.0522975	129.421	0.0171372	37.5421	0.0506262	87.7971	0.013236	72.0481	0.0545688	154.196
0.0151129	24.4823	0.0440069	139.013	0.0111746	89.1729	0.0599216	158.472	0.0212642	16.507	0.0581257	149.6	0.0132615	67.2215	0.0498486	146.358	0.010954	68.644	0.0525632	129.807	0.0171774	36.9743	0.0508642	88.0592	0.0132382	71.3503	0.0548152	154.657
0.0152892	23.1016	0.0442178	139.427	0.0111755	90.7108	0.0602484	158.943	0.0215364	17.1016	0.0584104	150.045	0.0132629	66.217	0.0500523	146.794	0.0109652	69.1135	0.0528309	130.193	0.0172168	36.4066	0.0511036	88.3213	0.0132402	71.8654	0.0550629	155.117
0.0156289	21.7279	0.0444296	139.84	0.0111769	91.1301	0.0605786	159.415	0.0217629	17.6962	0.0586979	150.49	0.0132644	65.2126	0.0502571	147.229	0.0109702	67.9692	0.053101	130.58	0.0172537	35.8388	0.0513444	88.5834	0.0132414	70.9671	0.0553121	155.577
0.015729	20.3472	0.0446423	140.254	0.0111802	89.5922	0.0609125	159.887	0.0220553	18.2908	0.0589882	150.936	0.013266	64.2952	0.050463	147.665	0.0109739	69.672	0.0533731	130.966	0.0172886	35.271	0.0515866	88.8455	0.0132422	70.0688	0.0555627	156.037
0.0157919	18.9664	0.044856	140.668	0.0111834	89.7144	0.0612501	160.358	0.022252	18.8854	0.0592814	151.381	0.0132666	65.2997	0.0506701	148.101	0.0109808	70.4709	0.0536478	131.352	0.0173231	34.7033	0.0518302	89.1075	0.0132428	69.1705	0.0558148	156.498
0.0158454	17.5857	0.0450706	141.082	0.0111855	88.9244	0.0615916	160.83	0.0224134	19.48	0.0595776	151.826	0.0132671	66.3041	0.0508784	148.536	0.0109838	70.3724	0.053925	131.739	0.0173571	34.1355	0.0520752	89.3696	0.0132434	68.2722	0.0560684	156.958
0.0158982	16.2049	0.0452862	141.495	0.0111897	88.7684	0.061937	161.302	0.0226072	20.0746	0.0598769	152.271	0.0132677	67.3085	0.0510878	148.972	0.0109916	69.9028	0.0542048	132.125	0.0173904	33.5678	0.0523217	89.6317	0.0132439	67.3739	0.0563235	157.418
0.0159559	14.8241	0.0455028	141.909	0.0111918	87.4624	0.0622866	161.773	0.0228178	20.6692	0.0601794	152.717	0.0132682	67.4145	0.0512985	149.407	0.0109933	67.845	0.0544872	132.511	0.0174237	33	0.0525698	89.8938	0.0132444	68.0319	0.0565801	157.879
0.0160322	13.4434	0.0457204	142.323	0.0111945	88.3325	0.0626404	162.245	0.0229937	21.2638	0.0604853	153.162	0.0132686	66.4101	0.0515104	149.843	0.0109946	68.3015	0.0547721	132.898	0.0174563	32.4322	0.0528193	90.1559	0.0132448	68.9302	0.0568384	158.339
0.0162555	13.532	0.045939	142.736	0.0112005	87.772	0.0629986	162.716	0.0231665	21.8584	0.0607946	153.607	0.013269	65.4057	0.0517236	150.278	0.0109955	70.3594	0.0550598	133.284	0.0174884	31.8645	0.0530704	90.4179	0.0132453	69.8285	0.0570982	158.799
0.0164284	14.9128	0.0461586	143.15	0.0112047	88.5157	0.0633614	163.188	0.0233702	22.453	0.0611075	154.052	0.0132694	64.4013	0.051938	150.714	0.0110001	72.0722	0.0553503	133.67	0.0175201	31.2967	0.0533231	90.68	0.0132457	70.7268	0.0573597	159.259
0.016661	13.7502	0.0463792	143.564	0.011206	90.0537	0.0637289	163.66	0.0235738	23.0476	0.0614242	154.498	0.0132699	63.3968	0.0521538	151.15	0.0110019	70.0144	0.0556437	134.056	0.017552	30.729	0.0535774	90.9421	0.0132479	70.875	0.0576228	159.72
0.0167638	12.3694	0.0466009	143.978	0.0112083	88.5851	0.0641014	164.131	0.0237736	23.6422	0.0617447	154.943	0.0132708	63.7286	0.0523709	151.585	0.0110057	70.3646	0.0559402	134.443	0.0175841	30.1612	0.0538334	91.2042	0.0132512	69.9767	0.0578876	160.18
0.0168635	10.9887	0.0468236	144.391	0.0112098	87.0472	0.0644789	164.603	0.0239637	24.2368	0.0620692	155.388	0.0132721	64.733	0.0525893	152.021	0.0110118	70.5724	0.0562401	134.829	0.0176165	29.5934	0.0540911	91.4663	0.0132529	69.0784	0.0581542	160.64
0.0169952	9.60794	0.0470475	144.805	0.0112136	87.469	0.0648617	165.075	0.0241428	24.8314	0.0623979	155.833	0.0132738	65.7375	0.0528091	152.456	0.011016	72.6302	0.0565432	135.215	0.0176494	29.0257	0.0543504	91.7284	0.0132553	68.7098	0.0584225	161.101
0.0174489	8.6221	0.0472724	145.219	0.0112182	86.6245	0.0652499	165.546	0.0242969	25.426	0.062731	156.279	0.0132762	65.1536	0.0530304	152.892	0.0110188	73.0035	0.0568501	135.602	0.0176828	28.4579	0.0546116	91.9904	0.0132584	68.8957	0.0586926	161.561
0.0176051	7.24135	0.0474984	145.633	0.0112202	87.9924	0.0656439	166.018	0.0244661	26.0206	0.0630686	156.724	0.0132785	65.5475	0.053253	153.328	0.0110225	72.7495	0.057161	135.988	0.0177166	27.8901	0.0548745	92.2525	0.0132593	67.9974	0.0589646	162.021
0.0177287	5.86059	0.0477256	146.046	0.0112234	86.4544	0.0660439	166.49	0.0246684	26.6152	0.063411	157.169	0.0132801	64.5431	0.0534772	153.763	0.0110307	73.2191	0.0574765	136.374	0.0177515	27.3224	0.0551392	92.5146	0.0132606	67.4085	0.0592385	162.481
0.0180808	5.30529	0.0479539	146.46	0.0112289	84.9165	0.0664502	166.961	0.0249423	27.2098	0.0637583	157.614	0.0132806	63.5387	0.0537028	154.199	0.0110351	73.2344	0.0577962	136.761	0.0177883	26.7546	0.0554058	92.7767	0.013265	67.7891	0.0595142	162.942
0.0185091	6.67056	0.0481851	146.874	0.0112323	83.9895	0.066863	167.433	0.0252522	27.8044	0.0641108	158.059	0.0132812	62.5343	0.0539299	154.634	0.0110376	71.1766	0.0581208	137.147	0.0178282	26.1869	0.0556743	93.0388	0.0132698	66.8908	0.0597919	163.402
0.0189044	5.30906	0.0484199	147.287	0.0112335	85.5274	0.0672828	167.905	0.0258114	28.3972	0.0644688	158.505	0.0132817	61.5298	0.0541586	155.07	0.0110393	72.1685	0.0584505	137.533	0.0178708	25.6191	0.0559448	93.3008	0.013272	67.7209	0.0600717	163.862
0.0192585	6.20603	0.048656	147.701	0.0112395	85.0932	0.0677098	168.376	0.0267643	28.9536	0.0648324	158.95	0.0132824	61.5737	0.0543889	155.506	0.0110418	74.2263	0.0587852	137.92	0.0179211	25.0513	0.0562172	93.5629	0.0132727	68.6192	0.0603534	164.323
0.0196974	7.34543	0.0488934	148.115	0.011245	83.8128	0.0681445	168.848	0.0280738	29.4152	0.0652021	159.395	0.0132833	62.5781	0.0546208	155.941	0.0110467	73.8154	0.0591251	138.306	0.0179951	24.4836	0.0564917	93.825	0.0132733	69.5175	0.0606373	164.783
0.0200896	8.5417	0.049132	148.529	0.0112486	82.8115	0.0685872	169.319	0.0290885	29.9352	0.0655781	159.84	0.0132841	63.5826	0.0548543	156.377	0.0110492	74.3456	0.0594704	138.692	0.0181116	23.9158	0.0567682	94.0871	0.013274	70.4158	0.0609233	165.243
0.0202749	9.92246	0.049372	148.942	0.0112507	82.0983	0.0690383	169.791	0.0302075	30.3557	0.0659607	160.286	0.0132849	64.587	0.0550896	156.812	0.0110512	76.1041	0.059821	139.079	0.0182508	23.3481	0.0570469	94.3492	0.0132744	69.5977	0.0612115	165.704
0.0205045	11.301	0.0496133	149.356	0.0112533	83.6362	0.0694984	170.263	0.0315511	30.1293	0.0663503	160.731	0.013286	63.7318	0.0553265	157.248	0.0110545	74.4649	0.060177	139.465	0.0183714	22.7803	0.0573278	94.6112	0.0132747	68.6994	0.0615019	166.164
0.0208733	12.678	0.0498559	149.77	0.011258	82.9881	0.069968	170.734	0.0323148	29.5602	0.0667474	161.176	0.0132871	62.7273	0.0555653	157.684	0.0110578	76.5227	0.060539	139.851	0.0184829	22.2125	0.0576108	94.8733	0.0132751	67.8011	0.0617946	166.624
0.0210584	14.0587	0.0500999	150.184	0.0113503	81.4502	0.0704477	171.206	0.0329015	28.972	0.0671524	161.621	0.0132882	61.7229	0.0558058	158.119	0.0110656	77.7608	0.0609075	140.238	0.0185812	21.6448	0.0578962	95.1354	0.0132755	66.9028	0.0620897	167.084
0.0212307	15.4395	0.0503454	150.597	0.0114267	79.9123	0.070938	171.678	0.0334257	28.379	0.0675657	162.067	0.0132899	60.7185	0.0560482	158.555	0.0110699	78.2735	0.0612835	140.624	0.0186848	21.077	0.0581839	95.3975	0.0132759	66.0045	0.0623871	167.545
0.0218282	16.5391	0.0505923	151.011	0.0115022	78.3744	0.0714398	172.149	0.0339234	27.7849	0.0679879	162.512	0.0132912	59.7141	0.0562924	158.99	0.011073	77.8801	0.0616657	141.01	0.0188102	20.5093	0.058474	95.6596	0.0132904	65.1062	0.062687	168.005
0.0225336	16.9454	0.0508406	151.425	0.0115834	76.8364	0.0719538	172.621	0.0344759	27.1922	0.0684197	162.957	0.0132926	59.3932	0.0565386	159.426	0.0110782	78.1541	0.062055	141.397	0.018955	19.9415	0.0587666	95.9216	0.0133486	64.2079	0.0629895	168.465
0.0232027	17.0077	0.0510905	151.839	0.0116539	75.2985	0.0724809	173.093	0.0348917	26.5987	0.0688616	163.402	0.013294	60.1132	0.0567868	159.861	0.0110808	76.0963	0.0624516	141.783	0.0190819	19.3737	0.0590616	96.1837	0.0134068	63.3096	0.0632945	168.926
0.0240289	17.7704	0.0513418	152.252	0.0117141	73.7606	0.0730221	173.564	0.0353176	26.0045	0.0693144	163.848	0.0132943	59.1088	0.057037	160.297	0.0110825	75.2669	0.0628562	142.169	0.019208	18.806	0.0593593	96.4458	0.013465	62.4113	0.0636022	169.386
0.0249013	18.7162	0.0515947	152.666	0.0117654	72.2227	0.0735787	174.036	0.0357403	25.4135	0.0697791	164.293	0.0132946	58.1044	0.0572893	160.733	0.0110841	77.3247	0.063269	142.556	0.0193346	18.2382	0.0596596	96.7079	0.0135232	61.513	0.0639126	169.846
0.0257107	19.6142	0.0518492	153.08	0.0118114	70.6848	0.0741518	174.508	0.0362056	24.8204	0.0702564	164.738	0.0132949	57.1	0.0575438	161.168	0.0110856	79.3825	0.0636903	142.942	0.0194484	17.6704	0.0599627	96.97	0.0135815	60.6147	0.0642258	170.306
0.0264067	20.9172	0.0521053	153.493	0.0118536	69.1468	0.074743	174.979	0.0367073	24.2324	0.0707476	165.183	0.0132951	56.0955	0.0578004	161.604	0.011096	80.6462	0.06412	143.328	0.0195474	17.1027	0.0602685	97.2321	0.0136397	59.7164	0.0645419	170.767
0.027374	20.8901	0.052363	153.907	0.0118934	67.6089	0.0753541	175.451	0.0374884	23.666	0.0712539	165.628	0.0132954	55.0911	0.0580919	162.039	0.0110988	79.5018	0.0645601	143.715	0.0196334	16.5349	0.0605773	97.4941	0.0136979	58.8181	0.0648609	171.227
0.0284271	20.6931	0.0526224	154.321	0.011931	66.071	0.0759872	175.922	0.0385393	23.1677	0.0717767	166.074	0.0132957	54.0867	0.0583899	162.475	0.0111065	81.3485	0.0650114	144.101	0.0197209	15.9672	0.060889	97.7562	0.0137561	57.9198	0.065183	171.687
0.029709	20.0394	0.0528835	154.735	0.0119667	64.5331	0.0766446	176.394	0.0392796	22.7295	0.0723177	166.519	0.013296	53.0823	0.0586917	162.911	0.0111112	82.8233	0.0654752	144.487	0.0198284	15.3994	0.0612037	98.0183	0.0138143	57.0215	0.0655083	172.148
0.0307108	18.9917	0.0531463	155.148	0.0120032	62.9952	0.0773293	176.866	0.0404458	22.3576	0.0728789	166.964	0.0134466	52.0778	0.0589977	163.346	0.0111138	82.0233	0.0659537	144.874	0.0200077	14.8316	0.0615216	98.2804	0.0138725	56.1232	0.0658367	172.608
0.031525	17.7451	0.0534109	155.562	0.0120426	61.4572	0.0780448	177.337	0.0411778	21.7768	0.0734628	167.409	0.0135947	51.0734	0.0593079	163.782	0.0111207	82.3735	0.0664488	145.26	0.0202625	14.2639	0.061843	98.5425	0.0139308	55.2249	0.0661685	173.068
0.0320412	16.3815	0.0536773	155.976	0.0120851	59.9193	0.0787955	177.809	0.0418645	21.1974	0.0740721	167.855	0.0137297	50.069	0.0596225	164.217	0.0111265	81.7983	0.0669617	145.646	0.0204291	13.6961	0.0621687	98.8045	0.013989	54.3266	0.0665037	173.528
0.0329065	15.2011	0.0539456	156.39	0.0121336	58.3814	0.0795869	178.281	0.0425379	20.6168	0.0747105	168.3	0.0138542	49.0646	0.0599417	164.653	0.011131	83.0483	0.0674939	146.033	0.0205753	13.1284	0.0624992	99.0666	0.0140472	53.4283	0.0668424	173.989
0.0342903	14.9371	0.0542158	156.803	0.0122179	56.8435	0.080426	178.752	0.0431209	20.0269	0.0753824	168.745	0.0139548	48.0601	0.0602656	165.089	0.0111391	82.5788	0.0680455	146.419	0.0212808	12.6112	0.0628345	99.3287	0.0141054	52.53	0.0671848	174.449
0.0351151	13.7162	0.0544878	157.217	0.0126288	55.3056	0.0813223	179.224	0.0435824	19.4323	0.0760933	169.19	0.0140367	47.0557	0.0605944	165.524	0.0111423	83.1813	0.068623	146.805	0.0216499	13.1785	0.063175	99.5908	0.0141867	51.6317	0.0675309	174.909
0.0359513	12.6662	0.0547619	157.631	0.0133027	53.9341	0.0822887	179.696	0.044407	18.9349	0.076851	169.636	0.0141098	46.0513	0.0609284	165.96	0.0111474	84.0733	0.0692299	147.192	0.0225469	13.7386	0.0635211	99.8529	0.0142907	50.7334	0.067881	175.37
0.0364073	14.038	0.055038	158.044	0.0136075	53.4622	0.0833437	180.167	0.0454302	18.3727	0.0776653	170.081	0.0141766	45.0469	0.0612678	166.395	0.011151	85.683	0.0698706	147.578	0.0227584	14.3063	0.0638728	100.115	0.0143888	49.8351	0.0682351	175.83
0.0375004	12.6821	0.0553162	158.458	0.0138715	53.2636	0.0845159	180.639	0.0463659	17.8061	0.0785508	170.526	0.0142425	44.0424	0.0616128	166.831	0.0111527	86.362	0.0705524	147.964	0.0229784	14.8741	0.0642307	100.377	0.0144851	48.9368	0.0685933	176.29
0.0385331	12.0862	0.0555964	158.872	0.0139569	51.7257	0.0858533	181.111	0.0472974	17.2376	0.0795292	170.971	0.0143042	43.038	0.0619637	167.266	0.0111559	85.8024	0.0712851	148.351	0.023273	15.4418	0.0645951	100.639	0.0145757	48.0385	0.0689559	176.75
0.0398654	11.3899	0.0558789	159.286	0.0140312	50.1877	0.0874491	181.582	0.0484188	16.7045	0.0806358	171.417	0.0143676	42.0336	0.0623207	167.702	0.011158	83.8603	0.0720789	148.737	0.023463	16.0096	0.0649663	100.901	0.014661	47.1402	0.0693229	177.211
0.0411033	10.9818	0.0561635	159.699	0.0141355	48.6498	0.0895429	182.054	0.0495599	16.2634	0.081936	171.862	0.0144345	41.0292	0.0626841	168.138	0.0111623	85.0046	0.0729537	149.123	0.0236552	16.5774	0.0653449	101.163	0.0147408	46.2419	0.0696947	177.671
0.0422777	10.5009	0.0564504	160.113	0.0144836	47.4107	0.0942796	182.525	0.0506949	15.8176	0.0835814	172.307	0.0145077	40.0247	0.0630543	168.573	0.0111638	82.9468	0.0739417	149.51	0.02391	17.1451	0.0657313	101.425	0.0148163	45.3436	0.0700712	178.131
0.0431517	9.35836	0.0567397	160.527	0.0145688	45.8728	0.0997911	182.058	0.0516952	15.3172	0.0861956	172.752	0.0145973	39.0203	0.0634316	169.009	0.0111668	84.4272	0.0751094	149.896	0.0241336	17.7129	0.0661262	101.687	0.0148881	44.4453	0.0704528	178.592
0.0444655	9.75365	0.0570313	160.941	0.0146432	44.3349	0.102066	181.586	0.0527467	14.8544	0.0926894	172.587	0.0147661	38.0159	0.0638164	169.444	0.0111703	83.2828	0.0766072	150.282	0.0243324	18.2807	0.06653	101.95	0.0149527	43.547	0.0708396	179.052
0.0458526	10.2154	0.0573254	161.354	0.0147255	42.7969	0.103871	181.114	0.0539658	14.5198	0.0950204	172.142	0.0149326	37.0115	0.0642091	169.88	0.0111752	84.7659	0.0791584	150.669	0.0245519	18.8484	0.0669436	102.212	0.0150141	42.6487	0.071317	179.512
0.0472023	10.0274	0.0576219	161.768	0.0148493	41.259	0.105434	180.643	0.0556466	14.6663	0.096754	171.697	0.0150433	36.007	0.0646101	170.316	0.0111857	83.4021	0.0847235	150.433	0.024767	19.4162	0.0673679	102.474	0.0150747	41.7504	0.0719711	179.972
0.0484963	9.19601	0.0579211	162.182	0.0151111	39.7211	0.106838	180.171	0.0571895	14.6849	0.0982141	171.252	0.0151346	35.0026	0.06502	170.751	0.0111917	83.8525	0.086776	150.047	0.0250002	19.9839	0.0678036	102.736	0.0151355	40.8522	0.0726521	180.433
0.0500459	8.7585	0.0582229	162.595	0.0152572	38.1832	0.108129	179.699	0.0585103	14.2971	0.0995078	170.806	0.0152148	33.9982	0.0654392	171.187	0.0112	84.2027	0.0883819	149.66	0.025257	20.5517	0.0682519	102.998	0.0151948	39.9539	0.0733632	180.893
0.0514392	8.40645	0.0585273	163.009	0.0153759	36.6453	0.109347	179.228	0.0593196	14.2181	0.100687	170.361	0.0152979	32.9938	0.0658684	171.622	0.0112015	82.1449	0.0897545	149.274	0.0254945	21.1195	0.0687142	103.26	0.0152537	39.0556	0.0741081	181.353
0.0525467	7.42343	0.0588346	163.423	0.0155181	35.1126	0.110505	178.756	0.0602494	14.776	0.101781	169.916	0.0153924	31.9893	0.0663082	172.058	0.0112044	82.4951	0.0909722	148.888	0.0258848	21.6872	0.0691918	103.522	0.0153126	38.1573	0.0748912	181.814
0.054117	7.2763	0.0591447	163.837	0.0159066	33.5747	0.111616	178.285	0.0615071	15.1575	0.102809	169.471	0.0155119	30.9849	0.0667593	172.494	0.0112078	83.265	0.0920792	148.502	0.0261918	22.255	0.0696866	103.784	0.0153697	37.259	0.0757181	182.274
0.0555577	6.92541	0.0594577	164.25	0.0161034	32.0367	0.112688	177.813	0.0627979	14.7687	0.103784	169.025	0.0159525	30.0096	0.0672226	172.929	0.0112111	81.5816	0.0931089	148.115	0.0264448	22.8227	0.0702008	104.046	0.0154251	36.3607	0.0765956	182.734
0.0575597	7.49204	0.0597738	164.664	0.0164446	30.4995	0.113725	177.341	0.0634984	14.1786	0.104715	168.58	0.0160992	29.0052	0.067699	173.365	0.0112152	81.1121	0.0940818	147.729	0.0268709	23.3905	0.0707371	104.308	0.0154789	35.4624	0.077533	183.194
0.0586803	7.42469	0.060093	165.078	0.016582	28.9616	0.114733	176.87	0.0645726	13.9951	0.105609	168.135	0.0162123	28.0008	0.0681895	173.8	0.011219	79.0543	0.0950058	147.343	0.0273315	23.9583	0.0712988	104.57	0.0155309	34.5641	0.078542	183.655
0.0600834	6.86713	0.0604153	165.492	0.0166979	27.4237	0.115714	176.398	0.0663572	14.0223	0.106473	167.69	0.0163261	26.9963	0.0686952	174.236	0.0112234	76.9964	0.0958877	146.956	0.0281354	24.5248	0.0718903	104.832	0.0155815	33.6658	0.0796392	184.115
0.0613788	6.47744	0.060741	165.905	0.0169976	25.8858	0.116673	175.926	0.0684174	13.8788	0.107309	167.244	0.0164446	25.9919	0.0692175	174.672	0.0112271	74.9386	0.0967342	146.57	0.0294353	25.0725	0.0725172	105.094	0.0156312	32.7675	0.0808482	184.575
0.0625346	6.74583	0.06107	166.319	0.0172151	24.3478	0.117612	175.455	0.0699268	14.1347	0.108122	166.799	0.0166048	24.9875	0.069758	175.107	0.0112302	74.8107	0.0975503	146.184	0.0312613	25.2801	0.0731874	105.357	0.0156805	31.8692	0.0822053	185.036
0.0636815	6.06585	0.0614026	166.733	0.0173536	22.8099	0.118533	174.983	0.0714935	14.2991	0.108915	166.354	0.0168681	23.9831	0.0703183	175.543	0.0112325	76.4332	0.0983364	145.797	0.0320843	24.7142	0.073912	105.619	0.0157299	30.9709	0.0837717	185.496
0.0651202	6.28134	0.0617387	167.146	0.017539	21.272	0.119438	174.511	0.073109	14.1861	0.10969	165.909	0.0169981	22.9787	0.0709006	175.978	0.0112359	74.3754	0.0990919	145.411	0.0325348	24.1464	0.0747079	105.881	0.0157797	30.0726	0.0856658	185.956
0.0664642	6.48909	0.0620786	167.56	0.017824	19.7341	0.120328	174.04	0.0746084	14.1059	0.110448	165.464	0.0171022	21.9742	0.0715073	176.414	0.0112428	72.3176	0.099821	145.025	0.0329369	23.5786	0.0755996	106.143	0.0158331	29.1743	0.0881909	186.416
0.0677912	5.82929	0.0624223	167.974	0.0180018	18.1962	0.121205	173.568	0.0759986	13.7377	0.111193	165.018	0.0172073	20.9698	0.0721413	176.849	0.0112456	73.4355	0.100526	144.638	0.0332595	23.0109	0.0766283	106.405	0.0158944	28.276	0.0934467	186.877
0.0694489	5.811	0.06277	168.388	0.0181756	16.6582	0.122071	173.096	0.0773427	13.3078	0.111925	164.573	0.0173367	19.9654	0.0728063	177.285	0.0112493	72.1982	0.101209	144.252	0.0335552	22.4431	0.0778927	106.667	0.0159848	27.3777	0.102207	186.462
0.0708993	5.74283	0.0631218	168.801	0.0186768	15.1203	0.122925	172.625	0.0786223	12.9269	0.112646	164.128	0.0175334	18.961	0.0735064	177.721	0.0112573	71.9665	0.101871	143.866	0.0338397	21.8754	0.0796851	106.929	0.01614	26.4794	0.105634	186.002
0.0722395	5.81029	0.0634779	169.215	0.019633	14.1996	0.123768	172.153	0.0794754	13.0191	0.113359	163.683	0.0178087	17.9565	0.0742473	178.156	0.0112605	70.465	0.102514	143.479	0.0340984	21.3076	0.0849752	106.996	0.0165028	25.5811	0.108395	185.542
0.0736812	5.41178	0.0638384	169.629	0.0205771	15.5667	0.124602	171.682	0.0805439	13.5391	0.114064	163.237	0.0179551	16.9521	0.0750359	178.592	0.0112615	68.4072	0.103139	143.093	0.0343482	20.7398	0.087147	106.734	0.0166595	24.6828	0.110832	185.082
0.0753674	4.86909	0.0642034	170.043	0.0210428	17.1046	0.125428	171.21	0.0821034	13.7981	0.114763	162.792	0.0180713	15.9477	0.0758815	179.027	0.0112631	68.5335	0.103747	142.707	0.0346072	20.1721	0.0885941	106.472	0.0167796	23.7845	0.113075	184.621
0.0761132	5.66795	0.0645732	170.456	0.0213935	18.6426	0.126246	170.738	0.0832034	13.3163	0.115457	162.347	0.0181849	14.9433	0.0767964	179.463	0.0112666	68.9774	0.104341	142.32	0.0348479	19.6043	0.0897707	106.21	0.0169332	22.8862	0.115188	184.161
0.0779572	5.54547	0.0649479	170.87	0.0217606	20.1805	0.127058	170.267	0.0838515	12.7276	0.116146	161.902	0.0183194	13.9388	0.0777987	179.899	0.011269	68.6637	0.104922	141.934	0.035084	19.0366	0.0907939	105.948	0.0171277	21.9879	0.117206	183.701
0.0792912	5.38316	0.0653278	171.284	0.0221336	21.7184	0.127863	169.795	0.0855477	12.6106	0.116832	161.456	0.0185256	12.9344	0.0789152	180.334	0.0112705	66.6059	0.105491	141.548	0.035331	18.4688	0.0917147	105.686	0.0173419	21.0896	0.119149	183.24
0.0806407	5.00135	0.0657129	171.697	0.0226167	23.2563	0.128662	169.323	0.0872496	12.1511	0.117516	161.011	0.0187121	11.93	0.0801896	180.77	0.0112716	64.5481	0.106048	141.161	0.0355625	17.901	0.092561	105.424	0.0175184	20.1913	0.121032	182.78
0.0820787	5.06434	0.0661037	172.111	0.0233017	24.7915	0.129457	168.852	0.0885598	11.6925	0.118198	160.566	0.0188594	10.9256	0.0817032	181.205	0.0112733	65.1942	0.106595	140.775	0.0357737	17.3333	0.0933498	105.162	0.0176199	19.293	0.122866	182.32
0.0832396	4.27708	0.0665002	172.525	0.0241944	26.2444	0.130247	168.38	0.0900745	11.585	0.118879	160.121	0.0190027	9.92113	0.0836432	181.641	0.0112758	67.252	0.107132	140.389	0.0359816	16.7655	0.0940926	104.9	0.0177108	18.3947	0.124657	181.86
0.0845848	4.64075	0.0669027	172.939	0.0256435	27.385	0.131033	167.908	0.0915337	11.474	0.11956	159.675	0.0191543	8.91671	0.0867742	182.077	0.0112795	66.3928	0.107662	140.002	0.0362617	16.1977	0.0947974	104.638	0.0178082	17.4964	0.126411	181.399
0.0858498	4.90265	0.0673115	173.352	0.0277928	27.8439	0.131815	167.437	0.0928659	11.1226	0.120241	159.23	0.0193837	7.91228	0.0953449	181.924	0.0112815	64.335	0.108187	139.616	0.0365753	15.63	0.0954702	104.376	0.0179393	16.5981	0.128131	180.939
0.0871021	5.01446	0.0677269	173.766	0.0296821	27.2388	0.132595	166.965	0.0941392	10.7722	0.120923	158.785	0.0197147	6.90786	0.100084	181.489	0.0112869	64.6852	0.108704	139.23	0.0369102	15.0622	0.0961162	104.113	0.0181468	15.6998	0.130053	180.479
0.088651	4.74607	0.0681493	174.18	0.0314458	26.0006	0.133371	166.494	0.0955124	10.5114	0.121606	158.34	0.0203515	6.2038	0.104701	181.053	0.0112903	65.057	0.109216	138.843	0.037313	14.4945	0.0967448	103.851	0.0183248	14.8015	0.132044	180.018
0.0903187	4.51254	0.0685789	174.594	0.032688	24.5002	0.134146	166.022	0.0965772	10.0103	0.122292	157.894	0.020987	7.20823	0.109031	180.618	0.0112925	66.1798	0.109722	138.457	0.0377724	13.9267	0.0973597	103.589	0.0184736	13.9032	0.133903	179.558
0.0917275	4.3489	0.069016	175.007	0.0340057	22.992	0.134918	165.55	0.0977543	9.54335	0.122981	157.449	0.021251	8.21265	0.113132	180.182	0.0112949	64.122	0.110224	138.071	0.0384267	13.3589	0.0979623	103.327	0.0186071	13.0049	0.135654	179.098
0.0929731	3.77603	0.0694612	175.421	0.0347428	21.456	0.135689	165.079	0.0988008	9.10185	0.123673	157.004	0.0215037	9.21708	0.117082	179.746	0.0113001	63.2379	0.110723	137.684	0.0397862	12.839	0.0985542	103.065	0.018778	12.1066	0.137314	178.638
0.0945267	3.74029	0.0699148	175.835	0.0364071	20.3452	0.136458	164.607	0.0996481	9.47353	0.124368	156.559	0.0217702	10.2215	0.120819	179.311	0.0113027	63.2085	0.111219	137.298	0.0420024	13.2589	0.0991365	102.803	0.0192151	11.2083	0.138895	178.177
0.0959365	3.84248	0.0703773	176.249	0.0375771	18.8866	0.137227	164.135	0.10084	9.92916	0.125068	156.114	0.022006	11.2259	0.124305	178.875	0.0113039	61.1507	0.111712	136.912	0.0441443	13.758	0.0997102	102.541	0.0199544	10.3432	0.140408	177.717
0.0982506	3.84324	0.0708492	176.662	0.0383948	17.3644	0.137995	163.664	0.102335	9.79408	0.125773	155.668	0.0222065	12.2304	0.127525	178.44	0.0113079	59.0929	0.112205	136.525	0.0462879	13.3871	0.100276	102.279	0.0207943	10.7092	0.141861	177.257
0.0996556	3.66311	0.071331	177.076	0.0408403	16.6641	0.138763	163.192	0.103161	9.23677	0.126484	155.223	0.0224213	13.2348	0.130446	178.004	0.011314	59.4431	0.112696	136.139	0.0486741	13.0884	0.100836	102.017	0.0211945	11.6075	0.14326	176.797
0.100998	3.49789	0.0718229	177.49	0.0424265	15.2782	0.139532	162.72	0.103695	8.64217	0.1272	154.778	0.022669	14.2392	0.133065	177.569	0.0113149	57.3853	0.113187	135.753	0.0508837	12.6351	0.10139	101.755	0.0215269	12.5058	0.144611	176.336
0.102322	3.53246	0.0723255	177.903	0.0448925	14.716	0.1403	162.249	0.105308	8.45015	0.127923	154.333	0.0229183	15.2436	0.13541	177.133	0.0113157	55.3275	0.113678	135.366	0.0536916	12.789	0.101938	101.493	0.0218068	13.4041	0.145919	175.876
0.103645	3.22193	0.0728395	178.317	0.0477782	14.6664	0.141069	161.777	0.106826	8.0402	0.128653	153.887	0.0231437	16.248	0.137528	176.697	0.0113165	56.0216	0.114168	134.98	0.0556614	12.3522	0.102483	101.231	0.0222151	14.3024	0.147187	175.416
0.105146	3.37017	0.0733655	178.731	0.0503302	14.8561	0.141839	161.305	0.108356	7.62876	0.129391	153.442	0.0233797	17.2525	0.139461	176.262	0.0113173	58.0795	0.114658	134.594	0.0575176	11.9917	0.103023	100.969	0.0225405	15.2007	0.148419	174.955
0.1064	3.9693	0.0739044	179.145	0.0532316	14.2977	0.14261	160.834	0.109957	7.68595	0.130137	152.997	0.0236737	18.2569	0.141244	175.826	0.0113187	59.5546	0.11515	134.207	0.060038	11.6336	0.103561	100.706	0.0228075	16.099	0.149618	174.495
0.107622	3.44059	0.0744571	179.558	0.0553112	14.5317	0.143383	160.362	0.111438	7.53998	0.130892	152.552	0.0239997	19.2613	0.142921	175.391	0.0113238	58.1988	0.115643	133.821	0.0622571	11.1818	0.104096	100.444	0.0231483	16.9973	0.150787	174.035
0.10937	3.34032	0.0750247	179.972	0.0567481	15.8787	0.144157	159.891	0.112684	7.1781	0.131656	152.106	0.0243847	20.2657	0.144533	174.955	0.0113257	56.2332	0.116138	133.435	0.0646457	10.7628	0.10463	100.182	0.0234087	17.8956	0.151927	173.575
0.111155	3.35374	0.0756082	180.386	0.057831	14.4028	0.144933	159.419	0.113831	6.74196	0.13243	151.661	0.0256037	20.7587	0.146071	174.519	0.0113308	54.9951	0.116635	133.048	0.0664481	10.8277	0.105167	99.9202	0.0236655	18.7939	0.153041	173.114
0.112475	2.72139	0.0762091	180.8	0.0591972	13.1338	0.145712	158.947	0.115378	6.45581	0.133214	151.216	0.0263833	19.7543	0.147545	174.084	0.0113331	54.7401	0.117134	132.662	0.0681046	11.3536	0.105706	99.6581	0.0240216	19.6922	0.15413	172.654
0.113767	3.14304	0.0768287	181.213	0.0614944	12.0814	0.146492	158.476	0.116726	6.01937	0.13401	150.771	0.0276134	18.8219	0.148963	173.648	0.0113384	54.8758	0.117637	132.276	0.0704969	11.6761	0.106249	99.396	0.0243355	20.5905	0.155196	172.194
0.115134	3.39721	0.0774687	181.627	0.0637573	11.0414	0.147276	158.004	0.117998	5.56874	0.134818	150.325	0.0303069	19.1342	0.150331	173.213	0.0113399	52.818	0.118142	131.889	0.0727305	11.2874	0.106795	99.1339	0.0247067	21.4888	0.15624	171.733
0.116047	4.18493	0.0781311	182.041	0.0659262	11.9757	0.148062	157.532	0.119082	5.23614	0.135638	149.88	0.0323344	18.4093	0.151653	172.777	0.0113444	53.7151	0.118651	131.503	0.0740551	10.7283	0.107346	98.8719	0.0251675	22.3871	0.157264	171.273
0.11855	3.97012	0.078818	182.454	0.0684749	12.0472	0.148851	157.061	0.119891	5.7995	0.136471	149.435	0.0332281	17.4052	0.152934	172.341	0.0113462	55.1066	0.119164	131.117	0.0751439	10.1632	0.107902	98.6098	0.0257942	23.2854	0.158269	170.813
0.119885	4.14401	0.0795318	182.868	0.0713906	12.1358	0.149643	156.589	0.121189	6.26267	0.137317	148.99	0.0340402	16.4011	0.154177	171.906	0.0113473	53.0488	0.119682	130.73	0.0759744	9.59608	0.108464	98.3477	0.0278478	23.5048	0.159255	170.353
0.121443	4.33175	0.0802753	183.282	0.0739233	11.4364	0.150439	156.117	0.122691	5.92319	0.138179	148.545	0.0348184	15.3966	0.155386	171.47	0.0113521	50.991	0.120204	130.344	0.078214	9.19344	0.109033	98.0856	0.0303833	22.8353	0.160224	169.892
0.122731	3.92274	0.0810518	183.696	0.0755471	11.4016	0.151239	155.646	0.123374	5.33581	0.139054	148.099	0.0356233	14.3922	0.156563	171.035	0.0113542	49.1378	0.120731	129.958	0.0809167	8.85744	0.109608	97.8235	0.0323193	21.9607	0.161177	169.432
0.124287	3.82303	0.0818652	184.109	0.0773228	12.2188	0.152042	155.174	0.124262	4.96384	0.139946	147.654	0.0367441	13.3879	0.157711	170.599	0.0113594	49.2834	0.12126	129.571	0.0826666	8.35134	0.110189	97.5615	0.033413	21.0624	0.162114	168.972
0.125881	4.0397	0.0827203	184.523	0.0787161	11.2816	0.15285	154.702	0.125966	4.66792	0.140853	147.209	0.0379821	12.3843	0.158832	170.164	0.0113664	47.2256	0.121795	129.185	0.0836944	7.78464	0.110777	97.2994	0.0342542	20.1642	0.163036	168.511
0.127194	4.1946	0.0836229	184.937	0.0816788	10.9522	0.153662	154.231	0.127555	4.31175	0.141777	146.764	0.0411235	11.9707	0.159927	169.728	0.0113691	47.3186	0.122336	128.799	0.0845449	7.21688	0.111374	97.0373	0.0350513	19.2659	0.163945	168.051
0.128525	3.91597	0.08458	185.351	0.0845158	10.8546	0.154478	153.759	0.129158	4.05865	0.142717	146.318	0.0440662	11.3406	0.160999	169.292	0.0113711	47.1063	0.122884	128.412	0.0852686	6.64912	0.111979	96.7752	0.0357626	18.3676	0.164839	167.591
0.1302	3.82394	0.0856009	185.764	0.0870231	10.8555	0.1553	153.288	0.130684	4.13956	0.143674	145.873	0.0456981	10.3506	0.162048	168.857	0.0113732	45.0485	0.123437	128.026	0.085898	6.08136	0.112593	96.5131	0.0364801	17.4693	0.165721	167.13
0.131867	3.69051	0.0866971	186.178	0.0891594	9.87355	0.156126	152.816	0.132127	3.94301	0.144648	145.428	0.0470345	9.34825	0.163076	168.421	0.0113791	44.6797	0.123996	127.64	0.0873537	5.56782	0.113216	96.2511	0.0372161	16.571	0.16659	166.67
0.133261	3.36482	0.0878842	186.592	0.0917191	9.12611	0.156958	152.344	0.133345	3.55409	0.145638	144.983	0.0481069	8.34434	0.164085	167.986	0.0113822	43.3409	0.12456	127.253	0.0886053	5.01569	0.113847	95.989	0.0380291	15.6727	0.167448	166.21
0.134702	3.35898	0.0891835	187.005	0.0940821	8.44808	0.157795	151.873	0.134772	3.32325	0.146646	144.537	0.0515237	8.12198	0.165074	167.55	0.0113852	41.2831	0.125129	126.867	0.0900196	4.46991	0.114489	95.7269	0.0388473	14.7744	0.168294	165.75
0.135922	3.51745	0.0906256	187.419	0.0955883	8.92374	0.158637	151.401	0.136147	2.88028	0.147668	144.092	0.0540877	7.26508	0.166047	167.114	0.0114559	39.2253	0.125704	126.481	0.091738	3.95719	0.11514	95.4648	0.0399193	13.8782	0.169129	165.289
0.13933	3.61454	0.092257	187.833	0.0974423	9.29248	0.159486	150.929	0.137539	2.47397	0.148706	143.647	0.0561491	6.53468	0.167002	166.679	0.011633	37.1674	0.126286	126.094	0.0932091	3.41776	0.115802	95.2027	0.0420121	12.9973	0.169954	164.829
0.140736	3.57744	0.0941543	188.247	0.0988089	8.35787	0.160341	150.458	0.13878	2.11831	0.149758	143.202	0.0599254	6.34514	0.167942	166.243	0.0118024	35.1096	0.126873	125.708	0.0944504	2.85808	0.116476	94.9407	0.0453858	12.315	0.170768	164.369
0.142094	3.72817	0.0964601	188.66	0.101665	7.84791	0.161202	149.986	0.139553	2.48423	0.150822	142.756	0.0630969	6.92747	0.168866	165.808	0.0119638	33.0518	0.127467	125.322	0.0955857	2.29498	0.117163	94.6786	0.0488914	11.6167	0.171573	163.908
0.143365	3.36006	0.0995028	189.074	0.104367	7.4103	0.162069	149.514	0.140501	2.99423	0.151896	142.311	0.0662202	6.28934	0.169776	165.372	0.0121131	30.994	0.128069	124.935	0.0968484	1.7909	0.117863	94.4165	0.0526668	12.0224	0.172368	163.448
0.144995	3.54757	0.104544	189.488	0.106861	8.08075	0.162943	149.043	0.142022	3.16244	0.152979	141.866	0.0688551	5.89827	0.170673	164.936	0.0122537	28.9362	0.128676	124.549	0.0996651	1.54886	0.118578	94.1544	0.0558377	11.4612	0.173154	162.988
0.146509	4.15617	0.122295	189.623	0.109179	7.43555	0.163824	148.571	0.143131	2.6851	0.154067	141.421	0.0712245	6.77993	0.171556	164.501	0.0123874	26.8784	0.129286	124.163	0.102811	1.40859	0.119308	93.8923	0.0571756	10.5633	0.173931	162.528
0.147836	3.74678	0.129705	189.21	0.111887	6.77304	0.164711	148.1	0.143832	2.10944	0.15516	140.975	0.0748172	6.67239	0.172426	164.065	0.0125202	24.8206	0.129902	123.776	0.104849	0.903456	0.120055	93.6303	0.0582516	9.66503	0.1747	162.067
0.14927	3.68107	0.134599	188.796	0.114468	6.22793	0.165606	147.628	0.145362	2.28691	0.156254	140.53	0.0781216	6.46692	0.173285	163.63	0.0126538	22.7628	0.130522	123.39	0.106331	0.45274	0.120819	93.3682	0.0591797	8.76673	0.17546	161.607
0.150932	3.55735	0.138782	188.382	0.11579	6.98287	0.166507	147.156	0.146916	2.11536	0.157352	140.085	0.0815227	6.9862	0.174132	163.194	0.0127846	20.705	0.131148	123.004	0.10937	0.510776	0.121603	93.1061	0.0622594	8.16683	0.176213	161.147
0.152391	2.93128	0.142749	187.969	0.117566	6.90187	0.167412	146.685	0.148281	1.97442	0.158452	139.64	0.0848996	7.25587	0.174968	162.759	0.0129101	18.6472	0.131778	122.617	0.112163	0.604844	0.122408	92.844	0.0653372	8.93427	0.176957	160.686
0.153998	2.99369	0.146637	187.555	0.119015	5.86769	0.168318	146.213	0.14966	2.08461	0.159555	139.195	0.0879902	6.72692	0.175793	162.323	0.0130328	16.5894	0.132414	122.231	0.114789	0.310241	0.123234	92.5819	0.069357	9.0474	0.177695	160.226
0.155419	2.96997	0.150031	187.141	0.121919	5.1845	0.169223	145.741	0.151464	2.23298	0.160661	138.749	0.0908823	7.28579	0.176607	161.887	0.0131805	14.5316	0.133053	121.845	0.116598	0.0102905	0.124084	92.3199	0.0728318	9.63604	0.178425	159.766
0.157708	3.2068	0.15289	186.727	0.124245	4.26271	0.170128	145.27	0.153119	2.02519	0.16177	138.304	0.0938385	6.63458	0.177412	161.452	0.0140158	12.5947	0.133699	121.458	0.119306	0.382935	0.124958	92.0578	0.0770935	9.22597	0.179147	159.306
0.159366	3.24013	0.155305	186.314	0.12692	4.42256	0.171034	144.798	0.154654	1.92327	0.162882	137.859	0.095524	5.65972	0.178208	161.016	0.0145265	10.5369	0.13435	121.072	0.121866	0.735238	0.125859	91.7957	0.0799641	8.53129	0.179863	158.845
0.160873	3.04786	0.157557	185.9	0.129143	3.62246	0.171939	144.326	0.156317	1.63301	0.163996	137.414	0.0985469	4.99575	0.178994	160.581	0.0151381	8.47909	0.135008	120.686	0.124471	0.518994	0.126789	91.5336	0.084624	8.76864	0.180573	158.385
0.162147	2.96294	0.159676	185.486	0.13179	2.87445	0.172844	143.855	0.158013	1.40763	0.165114	136.968	0.102333	4.87131	0.179771	160.145	0.0169328	8.64312	0.135674	120.299	0.125982	0.0033418	0.12775	91.2715	0.0882443	8.23013	0.181276	157.925
0.163414	2.63427	0.161682	185.073	0.13446	2.33012	0.17375	143.383	0.159128	1.24792	0.166234	136.523	0.106246	4.59073	0.180539	159.709	0.0179506	10.7009	0.136349	119.913	0.128632	0.162576	0.128745	91.0095	0.0913824	7.77349	0.181972	157.464
0.165139	2.70604	0.163593	184.659	0.135782	3.08758	0.174655	142.911	0.159869	1.81702	0.167358	136.078	0.109105	4.78484	0.181299	159.274	0.0185866	12.7587	0.137034	119.527	0.131688	0.353742	0.129779	90.7474	0.0959652	7.46517	0.182662	157.004
0.166742	3.03611	0.165419	184.245	0.137618	3.08728	0.17556	142.44	0.160849	2.32896	0.168484	135.633	0.111097	5.76238	0.182052	158.838	0.0192115	14.8165	0.137731	119.14	0.134369	0.171458	0.130857	90.4853	0.0990386	6.64397	0.183347	156.544
0.1683	2.55085	0.167172	183.831	0.139313	2.22075	0.176466	141.968	0.162417	2.39551	0.169614	135.187	0.114829	5.71536	0.182796	158.403	0.0197559	16.8744	0.138441	118.754	0.136043	0.309677	0.131984	90.2232	0.102269	7.20351	0.184025	156.084
0.16973	2.4029	0.16886	183.418	0.142084	2.02251	0.177371	141.497	0.163366	1.82803	0.170746	134.742	0.118224	5.70154	0.183532	157.967	0.0202705	18.9322	0.139167	118.368	0.13841	0.0631848	0.133167	89.9611	0.10492	8.03148	0.184698	155.623
0.171128	2.27375	0.17049	183.004	0.144759	1.44668	0.178276	141.025	0.164325	1.67685	0.171882	134.297	0.121714	6.18381	0.184262	157.531	0.0208782	20.99	0.139911	117.981	0.14073	0.54551	0.134417	89.6991	0.109164	8.23779	0.185365	155.163
0.172414	1.48	0.172066	182.59	0.1474	1.85181	0.179182	140.553	0.166063	1.77616	0.17302	133.852	0.125131	5.76133	0.184984	157.096	0.0216292	23.0478	0.140675	117.595	0.143672	0.722292	0.135744	89.437	0.113102	8.67684	0.186027	154.703
0.17408	1.50139	0.173595	182.176	0.149926	1.39298	0.180087	140.082	0.167916	1.57225	0.174162	133.406	0.127839	4.96599	0.185699	156.66	0.0229532	25.1056	0.141457	117.209	0.145665	0.246157	0.137162	89.1749	0.116516	7.99612	0.186684	154.242
0.175626	1.29123	0.17508	181.763	0.152452	0.636525	0.180992	139.61	0.169493	1.63938	0.175307	132.961	0.130478	5.28848	0.186408	156.225	0.0255323	23.3467	0.142267	116.822	0.147992	0.35929	0.138688	88.9128	0.118633	7.11885	0.187335	153.782
0.176108	2.56808	0.176524	181.349	0.155111	0.528446	0.181897	139.138	0.170991	1.85178	0.176455	132.516	0.133812	5.17543	0.18711	155.789	0.0275946	21.2889	0.143109	116.436	0.151146	0.487749	0.140278	88.6508	0.121598	6.51267	0.187981	153.322
0.176584	3.92326	0.177932	180.935	0.156198	2.03503	0.182803	138.667	0.172562	1.79659	0.177606	132.071	0.136313	4.47771	0.187805	155.354	0.0291353	19.2311	0.143986	116.05	0.153818	0.442528	0.141909	88.3887	0.126419	6.21063	0.188623	152.862
0.177245	2.94917	0.179305	180.522	0.157793	1.26608	0.183708	138.195	0.174003	1.745	0.17876	131.626	0.140137	4.08459	0.188495	154.918	0.0314676	17.1733	0.144906	115.664	0.1558	0.0209233	0.143584	88.1266	0.128771	5.34264	0.189259	152.401
0.177883	1.95677	0.180646	180.108	0.15994	0.863477	0.184613	137.723	0.175523	1.61909	0.179914	131.18	0.144434	3.61904	0.189178	154.482	0.0381046	15.2024	0.145878	115.277	0.157999	0.0292883	0.145308	87.8645	0.132547	4.86379	0.189891	151.941
0.179491	1.91538	0.181957	179.694	0.162508	0.61383	0.185518	137.252	0.176872	1.21537	0.181069	130.735	0.147621	2.81211	0.189855	154.047	0.0422874	13.146	0.146914	114.891	0.160659	0.405592	0.147085	87.6025	0.137051	4.45896	0.190518	151.481
0.181016	1.75403	0.18324	179.28	0.165023	0.593444	0.186424	136.78	0.178591	1.02516	0.182226	130.29	0.149941	3.04173	0.190527	153.611	0.0468628	11.0959	0.14804	114.505	0.163691	0.48809	0.14892	87.3404	0.139935	3.85212	0.191141	151.02
0.18236	1.67265	0.184497	178.867	0.167557	0.904005	0.187329	136.308	0.179409	1.38408	0.183385	129.845	0.152934	3.55181	0.191193	153.176	0.0513487	9.0412	0.149283	114.118	0.165633	0.00911817	0.150819	87.0783	0.144147	4.38713	0.19176	150.56
0.183563	1.58662	0.185729	178.453	0.170508	0.818554	0.188234	135.837	0.180161	1.96088	0.184546	129.399	0.155554	2.70783	0.191854	152.74	0.0579941	9.97566	0.15068	113.732	0.167733	0.131651	0.152789	86.8162	0.148062	3.97822	0.192374	150.1
0.184985	1.72677	0.186938	178.039	0.173037	0.0214606	0.189139	135.365	0.181332	2.38252	0.185711	128.954	0.159386	2.71899	0.192509	152.304	0.0651788	8.85329	0.152307	113.346	0.170776	0.243351	0.154839	86.5542	0.151161	3.63142	0.192983	149.64
0.186487	2.28399	0.188125	177.625	0.175181	0.255874	0.190044	134.894	0.182695	2.18155	0.186879	128.509	0.163117	2.78531	0.19316	151.869	0.074313	10.0812	0.154347	112.959	0.173704	0.238391	0.15698	86.2921	0.155896	3.51324	0.193589	149.179
0.188097	1.81292	0.189291	177.212	0.176304	1.76929	0.190949	134.422	0.183516	1.60981	0.18805	128.064	0.166524	2.21596	0.193805	151.433	0.081119	8.15482	0.157287	112.573	0.175893	0.182499	0.159225	86.03	0.158997	2.72142	0.194191	148.719
0.189705	1.62129	0.190437	176.798	0.177928	0.855529	0.191854	133.95	0.184733	1.66855	0.189225	127.618	0.169074	1.85847	0.194445	150.998	0.0884649	6.26215	0.166	112.468	0.178079	0.0178872	0.16159	85.7679	0.16316	2.86831	0.194788	148.259
0.191023	1.68662	0.191564	176.384	0.180688	0.675962	0.19276	133.479	0.186605	1.56464	0.190404	127.173	0.171769	2.66672	0.19508	150.562	0.0994901	4.98179	0.169676	112.854	0.180547	0.421568	0.164098	85.5059	0.167376	2.64872	0.195382	147.798
0.192251	1.06932	0.192674	175.971	0.18352	0.315306	0.193665	133.007	0.188344	1.45035	0.191588	126.728	0.174839	1.98693	0.195711	150.126	0.107874	3.14443	0.17228	113.241	0.183379	0.603174	0.166778	85.2438	0.169839	2.10127	0.195972	147.338
0.193719	1.11193	0.193766	175.557	0.185932	0.979767	0.19457	132.535	0.189681	1.64441	0.192775	126.283	0.178225	1.72594	0.196336	149.691	0.117367	1.34526	0.174543	113.627	0.185561	0.129584	0.169671	84.9817	0.174658	2.01391	0.196558	146.878
0.19548	0.884679	0.194842	175.143	0.188593	0.696962	0.195475	132.064	0.191253	1.76386	0.193968	125.837	0.182031	1.98578	0.196958	149.255	0.129793	0.674469	0.176701	114.013	0.187503	0.201785	0.172837	84.7197	0.178677	1.40909	0.197141	146.418
0.1961	2.12784	0.195902	174.729	0.191605	0.469093	0.19638	131.592	0.19288	1.72051	0.195165	125.392	0.185832	1.67484	0.197575	148.82	0.142511	0.655469	0.178857	114.4	0.190466	0.343681	0.176373	84.4576	0.182026	1.47221	0.197719	145.957
0.196757	3.36471	0.196948	174.316	0.194332	0.124557	0.197285	131.12	0.194417	1.68093	0.196366	124.947	0.188591	1.13454	0.198187	148.384	0.15511	0.473399	0.181195	114.786	0.193341	0.381304	0.18045	84.1956	0.186316	1.8049	0.198295	145.497
0.197292	2.05813	0.197979	173.902	0.195672	1.00718	0.19819	130.649	0.195845	1.46066	0.197572	124.502	0.191087	1.99891	0.198796	147.949	0.167219	0.168142	0.184053	115.172	0.195786	0.0403	0.184854	83.9335	0.189417	1.09332	0.198867	145.037
0.198055	1.42464	0.198996	173.488	0.197443	1.50747	0.199095	130.177	0.197379	1.09675	0.198784	124.056	0.194567	1.6122	0.1994	147.513	0.179806	0.573283	0.188429	115.559	0.198489	0.162351	0.189893	83.6715	0.19374	1.51491	0.199435	144.576
0.2	1.22244	0.2	173.074	0.2	0.58966	0.2	129.705	0.2	1.23502	0.2	123.611	0.2	0.97391	0.2	147.077	0.2	0.74139	0.2	115.491	0.2	0.73011	0.2	83.4097	0.2	1.32034	0.2	144.116
